# Supplementary material for: 5-(4-Chloro­phen­yl)-1-methyl-3-phenyl-3,6,8,9-tetra­hydro­pyrazolo­[3,4-b]thio­pyrano[4,3-d]pyridine
Source: Acta Crystallogr Sect E Struct Rep Online. 2011 Aug 27;67(Pt 9):o2421–2. doi: 10.1107/S1600536811033514 (PMC3200927; doi:10.1107/S1600536811033514)
Supplement: Supplementary file 1 [file e-67-o2421-sup1.cif]

##############################################################################
#                                                                            #
# This CIF contains the data in a paper accepted for publication in          #
# Acta Crystallographica Section E. It conforms to the requirements of       #
# Notes for Authors for Acta Crystallographica Section E, and has been       #
# peer reviewed under the auspices of the IUCr Commission on Journals.       #
#                                                                            #
# Full details of the Crystallographic Information File format               #
# are given in the paper "The Crystallographic Information File (CIF):       #
# a New Standard Archive File for Crystallography" by S. R. Hall, F. H.      #
# Allen and I. D. Brown [Acta Cryst. (1991), A47, 655-685].                  #
#                                                                            #
# The current version of the core CIF dictionary is obtainable from          #
# ftp://ftp.iucr.org/pub/cif_core.dic.                                       #
#                                                                            #
# Software is freely available for graphical display of the structure(s)     #
# in this CIF. For information consult the CIF software page                 #
# http://www.iucr.org/resources/cif/software.                                #
#                                                                            #
# This file may be used for bona fide research purposes within the           #
# scientific community so long as proper attribution is given to the journal # 
# article from which it was obtained.                                        #
#                                                                            #
##############################################################################
data_global
_audit_creation_method     'from SHELXL97 CIF and IUCr SHELXL97-template'
_journal_date_recd_electronic     2011-07-18
_journal_date_accepted     2011-08-17
_journal_name_full     'Acta Crystallographica, Section E'
_journal_year     2011
_journal_volume     67
_journal_issue      9
_journal_page_first     o2421
_journal_page_last     o2422
_journal_paper_category     QO
_journal_coeditor_code     ZQ2115
_publ_contact_author_name     'Runhong Jia'
_publ_contact_author_address
;
Lianyungang Teacher's College
Lianyungang 222006
People's Republic of China
;
_publ_contact_author_email     jiarunhong@126.com
_publ_contact_author_fax     86-518-85817651
_publ_contact_author_phone     86-518-85817551
_publ_section_title
;
5-(4-Chlorophenyl)-1-methyl-3-phenyl-3,6,8,9-\
tetrahydropyrazolo[3,4-<i>b</i>]thiopyrano[4,3-<i>d</i>]pyridine
;
loop_
    _publ_author_name
    _publ_author_address
    'Runhong Jia'
;
Lianyungang Teacher's College
Lianyungang 222006
People's Republic of China
;
    'Juhua Peng'
;
Lianyungang Teacher's College
Lianyungang 222006
People's Republic of China
;
data_I
_chemical_name_systematic
;
5-(4-Chlorophenyl)-1-methyl-3-phenyl-3,6,8,9-
tetrahydropyrazolo[3,4-<i>b</i>]thiopyrano[4,3-<i>d</i>]pyridine
;
_chemical_name_common     ?
_chemical_formula_moiety     'C22 H18 Cl N3 S'
_chemical_formula_sum     'C22 H18 Cl N3 S'
_chemical_formula_iupac     'C22 H18 Cl N3 S'
_chemical_formula_weight     391.90
_chemical_melting_point_gt     473
_chemical_melting_point_lt     475
_symmetry_cell_setting     monoclinic
_symmetry_space_group_name_H-M     'P 21/c'
_symmetry_space_group_name_Hall     '-P 2ybc'
loop_
    _symmetry_equiv_pos_as_xyz
    'x, y, z'
    '-x, y+1/2, -z+1/2'
    '-x, -y, -z'
    'x, -y-1/2, z-1/2'
_cell_length_a     8.8731(9)
_cell_length_b     19.9044(18)
_cell_length_c     10.5292(11)
_cell_angle_alpha     90.00
_cell_angle_beta     96.6890(10)
_cell_angle_gamma     90.00
_cell_volume     1846.9(3)
_cell_formula_units_Z     4
_cell_measurement_reflns_used     2113
_cell_measurement_theta_min     2.2
_cell_measurement_theta_max     26.697
_cell_measurement_temperature     298(2)
_exptl_crystal_description     solid
_exptl_crystal_colour     yellow
_exptl_crystal_size_max     0.48
_exptl_crystal_size_mid     0.19
_exptl_crystal_size_min     0.18
_exptl_crystal_density_diffrn     1.409
_exptl_crystal_density_meas     ?
_exptl_crystal_density_method     'not measured'
_exptl_crystal_F_000     816
_exptl_absorpt_coefficient_mu     0.332
_exptl_absorpt_correction_type     multi-scan
_exptl_absorpt_process_details     '(SADABS; Sheldrick, 1996)'
_exptl_absorpt_correction_T_min     0.8569
_exptl_absorpt_correction_T_max     0.9427
_exptl_special_details     ?
_diffrn_ambient_temperature     298(2)
_diffrn_radiation_type     MoK\a
_diffrn_radiation_wavelength     0.71073
_diffrn_radiation_source     'fine-focus sealed tube'
_diffrn_radiation_monochromator     graphite
_diffrn_measurement_device_type     'Bruker SMART CCD area-detector'
_diffrn_measurement_method     '\f and \w'
_diffrn_detector_area_resol_mean     ?
_diffrn_reflns_number     9193
_diffrn_reflns_av_R_equivalents     0.0494
_diffrn_reflns_av_sigmaI/netI     0.0632
_diffrn_reflns_theta_min     2.05
_diffrn_reflns_theta_max     25.02
_diffrn_reflns_theta_full     25.02
_diffrn_measured_fraction_theta_max     0.998
_diffrn_measured_fraction_theta_full     0.998
_diffrn_reflns_limit_h_min     -10
_diffrn_reflns_limit_h_max     10
_diffrn_reflns_limit_k_min     -23
_diffrn_reflns_limit_k_max     23
_diffrn_reflns_limit_l_min     -12
_diffrn_reflns_limit_l_max     10
_diffrn_standards_number     ?
_diffrn_standards_interval_count     ?
_diffrn_standards_interval_time     ?
_diffrn_standards_decay_%     ?
_refine_special_details
;
Refinement of <i>F</i>^2^ against ALL reflections. The weighted <i>R</i>-factor
<i>wR</i> and goodness of fit <i>S</i> are based on <i>F</i>^2^, conventional
<i>R</i>-factors <i>R</i> are based on <i>F</i>, with <i>F</i> set to zero for
negative <i>F</i>^2^. The threshold expression of <i>F</i>^2^ >
\s(<i>F</i>^2^) is used only for calculating <i>R</i>-factors(gt) <i>etc</i>.
and is not relevant to the choice of reflections for refinement.
<i>R</i>-factors based on <i>F</i>^2^ are statistically about twice as large
as those based on <i>F</i>, and <i>R</i>- factors based on ALL data will be
even larger.
;
_reflns_number_total     3264
_reflns_number_gt     1988
_reflns_threshold_expression     I>2\s(I)
_refine_ls_structure_factor_coef     Fsqd
_refine_ls_matrix_type     full
_refine_ls_R_factor_all     0.0886
_refine_ls_R_factor_gt     0.0459
_refine_ls_wR_factor_gt     0.0972
_refine_ls_wR_factor_ref     0.1181
_refine_ls_goodness_of_fit_ref     1.023
_refine_ls_restrained_S_all     1.023
_refine_ls_number_reflns     3264
_refine_ls_number_parameters     245
_refine_ls_number_restraints     0
_refine_ls_hydrogen_treatment     constr
_refine_ls_weighting_scheme     calc
_refine_ls_weighting_details
         'calc w=1/[\s^2^(Fo^2^)+(0.0492P)^2^+0.3375P] where P=(Fo^2^+2Fc^2^)/3'
_atom_sites_solution_hydrogens     geom
_atom_sites_solution_primary     direct
_atom_sites_solution_secondary     difmap
_refine_ls_shift/su_max     0.000
_refine_ls_shift/su_mean     0.000
_refine_diff_density_max     0.240
_refine_diff_density_min     -0.321
_refine_ls_extinction_method     none
_refine_ls_extinction_coef     ?
loop_
    _atom_type_symbol
    _atom_type_description
    _atom_type_scat_dispersion_real
    _atom_type_scat_dispersion_imag
    _atom_type_scat_source
    'C' 'C' 0.0033 0.0016
                         'International Tables Vol C Tables 4.2.6.8 and 6.1.1.4'
    'H' 'H' 0.0000 0.0000
                         'International Tables Vol C Tables 4.2.6.8 and 6.1.1.4'
    'N' 'N' 0.0061 0.0033
                         'International Tables Vol C Tables 4.2.6.8 and 6.1.1.4'
    'S' 'S' 0.1246 0.1234
                         'International Tables Vol C Tables 4.2.6.8 and 6.1.1.4'
    'Cl' 'Cl' 0.1484 0.1585
                         'International Tables Vol C Tables 4.2.6.8 and 6.1.1.4'
_computing_data_collection     'SMART (Bruker, 1998)'
_computing_cell_refinement     'SAINT (Bruker, 1999)'
_computing_data_reduction     'SAINT (Bruker, 1999)'
_computing_structure_solution     'SHELXS97 (Sheldrick, 2008)'
_computing_structure_refinement     'SHELXL97 (Sheldrick, 2008)'
_computing_molecular_graphics     'SHELXTL (Sheldrick, 2008)'
_computing_publication_material     'SHELXTL (Sheldrick, 2008)'
loop_
    _atom_site_type_symbol
    _atom_site_label
    _atom_site_fract_x
    _atom_site_fract_y
    _atom_site_fract_z
    _atom_site_U_iso_or_equiv
    _atom_site_adp_type
    _atom_site_calc_flag
    _atom_site_refinement_flags
    _atom_site_occupancy
    _atom_site_symmetry_multiplicity
    _atom_site_disorder_assembly
    _atom_site_disorder_group
    Cl Cl1 0.44021(11) 0.63561(4) 1.01417(8) 0.0593(3) Uani d . 1 1 . .
    N N1 0.7485(3) 0.54523(11) 0.4998(2) 0.0332(6) Uani d . 1 1 . .
    N N2 0.8363(3) 0.55347(11) 0.2913(2) 0.0357(6) Uani d . 1 1 . .
    N N3 0.8983(3) 0.51019(11) 0.2085(2) 0.0387(6) Uani d . 1 1 . .
    S S1 0.67456(11) 0.30052(4) 0.63061(9) 0.0578(3) Uani d . 1 1 . .
    C C1 0.8091(3) 0.51924(13) 0.4001(2) 0.0306(7) Uani d . 1 1 . .
    C C2 0.8559(3) 0.45316(13) 0.3864(3) 0.0318(7) Uani d . 1 1 . .
    C C3 0.9106(3) 0.45062(14) 0.2642(3) 0.0369(7) Uani d . 1 1 . .
    C C4 0.9691(4) 0.39328(14) 0.1935(3) 0.0523(9) Uani d . 1 1 . .
    H H4A 0.9980 0.4090 0.1136 0.079 Uiso calc R 1 1 . .
    H H4B 0.8912 0.3598 0.1775 0.079 Uiso calc R 1 1 . .
    H H4C 1.0557 0.3741 0.2436 0.079 Uiso calc R 1 1 . .
    C C5 0.7208(4) 0.38381(14) 0.6887(3) 0.0447(8) Uani d . 1 1 . .
    H H5A 0.6339 0.4023 0.7245 0.054 Uiso calc R 1 1 . .
    H H5B 0.8038 0.3810 0.7571 0.054 Uiso calc R 1 1 . .
    C C6 0.7656(3) 0.43144(13) 0.5871(2) 0.0331(7) Uani d . 1 1 . .
    C C7 0.8341(3) 0.40722(13) 0.4839(3) 0.0328(7) Uani d . 1 1 . .
    C C8 0.8818(4) 0.33513(14) 0.4683(3) 0.0457(8) Uani d . 1 1 . .
    H H8A 0.8294 0.3184 0.3886 0.055 Uiso calc R 1 1 . .
    H H8B 0.9895 0.3348 0.4598 0.055 Uiso calc R 1 1 . .
    C C9 0.8542(4) 0.28645(15) 0.5730(3) 0.0574(10) Uani d . 1 1 . .
    H H9A 0.9344 0.2911 0.6433 0.069 Uiso calc R 1 1 . .
    H H9B 0.8574 0.2409 0.5406 0.069 Uiso calc R 1 1 . .
    C C10 0.7281(3) 0.50130(13) 0.5927(2) 0.0317(7) Uani d . 1 1 . .
    C C11 0.6564(3) 0.53181(13) 0.7005(2) 0.0316(7) Uani d . 1 1 . .
    C C12 0.5455(3) 0.58021(14) 0.6731(3) 0.0368(7) Uani d . 1 1 . .
    H H12 0.5153 0.5916 0.5883 0.044 Uiso calc R 1 1 . .
    C C13 0.4789(3) 0.61196(14) 0.7682(3) 0.0382(7) Uani d . 1 1 . .
    H H13 0.4048 0.6445 0.7480 0.046 Uiso calc R 1 1 . .
    C C14 0.5232(4) 0.59506(14) 0.8936(3) 0.0374(7) Uani d . 1 1 . .
    C C15 0.6343(4) 0.54796(14) 0.9245(3) 0.0392(8) Uani d . 1 1 . .
    H H15 0.6645 0.5372 1.0096 0.047 Uiso calc R 1 1 . .
    C C16 0.7009(3) 0.51666(13) 0.8279(3) 0.0375(7) Uani d . 1 1 . .
    H H16 0.7767 0.4849 0.8487 0.045 Uiso calc R 1 1 . .
    C C17 0.8084(3) 0.62075(13) 0.2522(2) 0.0328(7) Uani d . 1 1 . .
    C C18 0.7261(3) 0.66428(14) 0.3209(3) 0.0406(8) Uani d . 1 1 . .
    H H18 0.6893 0.6498 0.3954 0.049 Uiso calc R 1 1 . .
    C C19 0.6992(4) 0.72906(15) 0.2776(3) 0.0473(8) Uani d . 1 1 . .
    H H19 0.6441 0.7581 0.3238 0.057 Uiso calc R 1 1 . .
    C C20 0.7524(4) 0.75172(16) 0.1675(3) 0.0503(9) Uani d . 1 1 . .
    H H20 0.7331 0.7954 0.1388 0.060 Uiso calc R 1 1 . .
    C C21 0.8344(4) 0.70828(15) 0.1010(3) 0.0489(9) Uani d . 1 1 . .
    H H21 0.8706 0.7230 0.0264 0.059 Uiso calc R 1 1 . .
    C C22 0.8645(3) 0.64352(14) 0.1420(3) 0.0405(8) Uani d . 1 1 . .
    H H22 0.9218 0.6152 0.0963 0.049 Uiso calc R 1 1 . .
loop_
    _atom_site_aniso_label
    _atom_site_aniso_U_11
    _atom_site_aniso_U_22
    _atom_site_aniso_U_33
    _atom_site_aniso_U_12
    _atom_site_aniso_U_13
    _atom_site_aniso_U_23
    Cl1 0.0792(7) 0.0579(6) 0.0456(5) 0.0061(5) 0.0279(5) -0.0081(4)
    N1 0.0386(15) 0.0337(13) 0.0286(13) 0.0005(11) 0.0092(11) 0.0007(11)
    N2 0.0452(16) 0.0333(13) 0.0306(13) 0.0045(12) 0.0128(12) 0.0004(11)
    N3 0.0455(17) 0.0405(15) 0.0323(14) 0.0043(12) 0.0138(12) -0.0038(11)
    S1 0.0621(7) 0.0369(5) 0.0795(7) -0.0095(4) 0.0298(5) 0.0017(4)
    C1 0.0312(17) 0.0326(16) 0.0290(15) -0.0012(13) 0.0078(13) 0.0014(12)
    C2 0.0328(18) 0.0292(15) 0.0344(16) 0.0003(13) 0.0079(13) -0.0012(13)
    C3 0.0383(19) 0.0375(17) 0.0357(17) 0.0037(15) 0.0078(14) -0.0023(14)
    C4 0.065(3) 0.0421(19) 0.055(2) 0.0025(17) 0.0255(18) -0.0082(16)
    C5 0.057(2) 0.0361(17) 0.0434(19) -0.0031(15) 0.0166(16) 0.0052(14)
    C6 0.0335(18) 0.0341(16) 0.0316(16) -0.0033(13) 0.0037(13) 0.0019(12)
    C7 0.0310(18) 0.0292(16) 0.0380(17) -0.0027(13) 0.0038(14) -0.0009(13)
    C8 0.051(2) 0.0375(18) 0.0502(19) 0.0060(15) 0.0119(16) 0.0012(15)
    C9 0.066(3) 0.0341(18) 0.076(2) 0.0056(17) 0.024(2) 0.0087(17)
    C10 0.0328(18) 0.0338(16) 0.0286(15) -0.0036(13) 0.0042(13) 0.0009(13)
    C11 0.0362(18) 0.0294(15) 0.0301(16) -0.0054(13) 0.0082(13) 0.0003(12)
    C12 0.042(2) 0.0404(17) 0.0286(16) 0.0015(15) 0.0056(14) 0.0029(13)
    C13 0.0327(19) 0.0422(17) 0.0406(18) 0.0041(14) 0.0077(15) -0.0011(14)
    C14 0.046(2) 0.0352(17) 0.0329(17) -0.0074(15) 0.0150(15) -0.0065(13)
    C15 0.053(2) 0.0380(17) 0.0281(16) -0.0046(16) 0.0099(15) 0.0036(13)
    C16 0.043(2) 0.0341(16) 0.0364(17) 0.0026(14) 0.0080(15) 0.0028(13)
    C17 0.0382(19) 0.0301(15) 0.0303(16) -0.0019(14) 0.0043(14) 0.0011(12)
    C18 0.052(2) 0.0391(18) 0.0326(17) 0.0015(16) 0.0128(15) 0.0020(14)
    C19 0.056(2) 0.0372(18) 0.050(2) 0.0063(16) 0.0115(17) 0.0008(15)
    C20 0.056(2) 0.0395(19) 0.056(2) -0.0026(17) 0.0088(18) 0.0091(16)
    C21 0.059(2) 0.048(2) 0.0416(19) -0.0107(17) 0.0136(17) 0.0130(16)
    C22 0.043(2) 0.0444(19) 0.0361(17) -0.0007(15) 0.0131(15) 0.0029(14)
_geom_special_details
;
All e.s.d.'s (except the e.s.d. in the dihedral angle between two l.s. planes)
are estimated using the full covariance matrix. The cell e.s.d.'s are taken
into account individually in the estimation of e.s.d.'s in distances, angles
and torsion angles; correlations between e.s.d.'s in cell parameters are only
used when they are defined by crystal symmetry. An approximate (isotropic)
treatment of cell e.s.d.'s is used for estimating e.s.d.'s involving l.s.
planes.
;
loop_
    _geom_bond_atom_site_label_1
    _geom_bond_atom_site_label_2
    _geom_bond_site_symmetry_2
    _geom_bond_distance
    _geom_bond_publ_flag
    Cl1 C14 . 1.739(3) ?
    N1 C1 . 1.339(3) ?
    N1 C10 . 1.339(3) ?
    N2 C1 . 1.378(3) ?
    N2 N3 . 1.384(3) ?
    N2 C17 . 1.414(3) ?
    N3 C3 . 1.322(3) ?
    S1 C9 . 1.792(3) ?
    S1 C5 . 1.798(3) ?
    C1 C2 . 1.392(4) ?
    C2 C7 . 1.405(4) ?
    C2 C3 . 1.428(4) ?
    C3 C4 . 1.489(4) ?
    C4 H4A . 0.9600 ?
    C4 H4B . 0.9600 ?
    C4 H4C . 0.9600 ?
    C5 C6 . 1.517(4) ?
    C5 H5A . 0.9700 ?
    C5 H5B . 0.9700 ?
    C6 C7 . 1.391(4) ?
    C6 C10 . 1.433(4) ?
    C7 C8 . 1.511(4) ?
    C8 C9 . 1.509(4) ?
    C8 H8A . 0.9700 ?
    C8 H8B . 0.9700 ?
    C9 H9A . 0.9700 ?
    C9 H9B . 0.9700 ?
    C10 C11 . 1.493(4) ?
    C11 C12 . 1.383(4) ?
    C11 C16 . 1.387(4) ?
    C12 C13 . 1.374(4) ?
    C12 H12 . 0.9300 ?
    C13 C14 . 1.375(4) ?
    C13 H13 . 0.9300 ?
    C14 C15 . 1.372(4) ?
    C15 C16 . 1.382(4) ?
    C15 H15 . 0.9300 ?
    C16 H16 . 0.9300 ?
    C17 C18 . 1.389(4) ?
    C17 C22 . 1.391(4) ?
    C18 C19 . 1.379(4) ?
    C18 H18 . 0.9300 ?
    C19 C20 . 1.378(4) ?
    C19 H19 . 0.9300 ?
    C20 C21 . 1.373(4) ?
    C20 H20 . 0.9300 ?
    C21 C22 . 1.375(4) ?
    C21 H21 . 0.9300 ?
    C22 H22 . 0.9300 ?
loop_
    _geom_angle_atom_site_label_1
    _geom_angle_atom_site_label_2
    _geom_angle_atom_site_label_3
    _geom_angle_site_symmetry_1
    _geom_angle_site_symmetry_3
    _geom_angle
    _geom_angle_publ_flag
    C1 N1 C10 . . 114.9(2) ?
    C1 N2 N3 . . 109.7(2) ?
    C1 N2 C17 . . 131.9(2) ?
    N3 N2 C17 . . 118.4(2) ?
    C3 N3 N2 . . 107.3(2) ?
    C9 S1 C5 . . 94.73(15) ?
    N1 C1 N2 . . 125.9(2) ?
    N1 C1 C2 . . 126.7(2) ?
    N2 C1 C2 . . 107.3(2) ?
    C1 C2 C7 . . 118.1(2) ?
    C1 C2 C3 . . 105.3(2) ?
    C7 C2 C3 . . 136.5(3) ?
    N3 C3 C2 . . 110.4(2) ?
    N3 C3 C4 . . 118.7(3) ?
    C2 C3 C4 . . 130.8(3) ?
    C3 C4 H4A . . 109.5 ?
    C3 C4 H4B . . 109.5 ?
    H4A C4 H4B . . 109.5 ?
    C3 C4 H4C . . 109.5 ?
    H4A C4 H4C . . 109.5 ?
    H4B C4 H4C . . 109.5 ?
    C6 C5 S1 . . 113.9(2) ?
    C6 C5 H5A . . 108.8 ?
    S1 C5 H5A . . 108.8 ?
    C6 C5 H5B . . 108.8 ?
    S1 C5 H5B . . 108.8 ?
    H5A C5 H5B . . 107.7 ?
    C7 C6 C10 . . 119.6(2) ?
    C7 C6 C5 . . 120.6(3) ?
    C10 C6 C5 . . 119.8(2) ?
    C6 C7 C2 . . 117.1(2) ?
    C6 C7 C8 . . 124.6(2) ?
    C2 C7 C8 . . 118.3(2) ?
    C9 C8 C7 . . 117.3(3) ?
    C9 C8 H8A . . 108.0 ?
    C7 C8 H8A . . 108.0 ?
    C9 C8 H8B . . 108.0 ?
    C7 C8 H8B . . 108.0 ?
    H8A C8 H8B . . 107.2 ?
    C8 C9 S1 . . 111.9(2) ?
    C8 C9 H9A . . 109.2 ?
    S1 C9 H9A . . 109.2 ?
    C8 C9 H9B . . 109.2 ?
    S1 C9 H9B . . 109.2 ?
    H9A C9 H9B . . 107.9 ?
    N1 C10 C6 . . 123.5(2) ?
    N1 C10 C11 . . 113.3(2) ?
    C6 C10 C11 . . 123.2(2) ?
    C12 C11 C16 . . 117.9(3) ?
    C12 C11 C10 . . 118.7(2) ?
    C16 C11 C10 . . 123.3(3) ?
    C13 C12 C11 . . 121.6(3) ?
    C13 C12 H12 . . 119.2 ?
    C11 C12 H12 . . 119.2 ?
    C12 C13 C14 . . 119.2(3) ?
    C12 C13 H13 . . 120.4 ?
    C14 C13 H13 . . 120.4 ?
    C15 C14 C13 . . 120.8(3) ?
    C15 C14 Cl1 . . 119.9(2) ?
    C13 C14 Cl1 . . 119.3(2) ?
    C14 C15 C16 . . 119.4(3) ?
    C14 C15 H15 . . 120.3 ?
    C16 C15 H15 . . 120.3 ?
    C15 C16 C11 . . 121.0(3) ?
    C15 C16 H16 . . 119.5 ?
    C11 C16 H16 . . 119.5 ?
    C18 C17 C22 . . 119.5(3) ?
    C18 C17 N2 . . 121.6(2) ?
    C22 C17 N2 . . 118.9(2) ?
    C19 C18 C17 . . 119.5(3) ?
    C19 C18 H18 . . 120.2 ?
    C17 C18 H18 . . 120.2 ?
    C20 C19 C18 . . 121.4(3) ?
    C20 C19 H19 . . 119.3 ?
    C18 C19 H19 . . 119.3 ?
    C21 C20 C19 . . 118.5(3) ?
    C21 C20 H20 . . 120.8 ?
    C19 C20 H20 . . 120.8 ?
    C20 C21 C22 . . 121.7(3) ?
    C20 C21 H21 . . 119.2 ?
    C22 C21 H21 . . 119.2 ?
    C21 C22 C17 . . 119.5(3) ?
    C21 C22 H22 . . 120.3 ?
    C17 C22 H22 . . 120.3 ?
loop_
    _geom_torsion_atom_site_label_1
    _geom_torsion_atom_site_label_2
    _geom_torsion_atom_site_label_3
    _geom_torsion_atom_site_label_4
    _geom_torsion_site_symmetry_1
    _geom_torsion_site_symmetry_2
    _geom_torsion_site_symmetry_3
    _geom_torsion_site_symmetry_4
    _geom_torsion
    _geom_torsion_publ_flag
    C1 N2 N3 C3 . . . . -0.4(3) ?
    C17 N2 N3 C3 . . . . -178.7(2) ?
    C10 N1 C1 N2 . . . . 177.7(3) ?
    C10 N1 C1 C2 . . . . -2.2(4) ?
    N3 N2 C1 N1 . . . . -179.4(3) ?
    C17 N2 C1 N1 . . . . -1.4(5) ?
    N3 N2 C1 C2 . . . . 0.5(3) ?
    C17 N2 C1 C2 . . . . 178.4(3) ?
    N1 C1 C2 C7 . . . . 2.3(4) ?
    N2 C1 C2 C7 . . . . -177.5(2) ?
    N1 C1 C2 C3 . . . . 179.5(3) ?
    N2 C1 C2 C3 . . . . -0.4(3) ?
    N2 N3 C3 C2 . . . . 0.1(3) ?
    N2 N3 C3 C4 . . . . 177.6(3) ?
    C1 C2 C3 N3 . . . . 0.1(3) ?
    C7 C2 C3 N3 . . . . 176.5(3) ?
    C1 C2 C3 C4 . . . . -176.9(3) ?
    C7 C2 C3 C4 . . . . -0.6(6) ?
    C9 S1 C5 C6 . . . . 57.4(3) ?
    S1 C5 C6 C7 . . . . -29.2(4) ?
    S1 C5 C6 C10 . . . . 146.6(2) ?
    C10 C6 C7 C2 . . . . -3.1(4) ?
    C5 C6 C7 C2 . . . . 172.8(3) ?
    C10 C6 C7 C8 . . . . 178.7(3) ?
    C5 C6 C7 C8 . . . . -5.4(4) ?
    C1 C2 C7 C6 . . . . 0.5(4) ?
    C3 C2 C7 C6 . . . . -175.6(3) ?
    C1 C2 C7 C8 . . . . 178.8(3) ?
    C3 C2 C7 C8 . . . . 2.8(5) ?
    C6 C7 C8 C9 . . . . -0.6(4) ?
    C2 C7 C8 C9 . . . . -178.8(3) ?
    C7 C8 C9 S1 . . . . 40.3(4) ?
    C5 S1 C9 C8 . . . . -62.7(3) ?
    C1 N1 C10 C6 . . . . -0.8(4) ?
    C1 N1 C10 C11 . . . . -178.4(2) ?
    C7 C6 C10 N1 . . . . 3.4(4) ?
    C5 C6 C10 N1 . . . . -172.5(3) ?
    C7 C6 C10 C11 . . . . -179.2(3) ?
    C5 C6 C10 C11 . . . . 5.0(4) ?
    N1 C10 C11 C12 . . . . 37.0(4) ?
    C6 C10 C11 C12 . . . . -140.7(3) ?
    N1 C10 C11 C16 . . . . -139.5(3) ?
    C6 C10 C11 C16 . . . . 42.9(4) ?
    C16 C11 C12 C13 . . . . -1.0(4) ?
    C10 C11 C12 C13 . . . . -177.6(3) ?
    C11 C12 C13 C14 . . . . -0.2(4) ?
    C12 C13 C14 C15 . . . . 1.1(4) ?
    C12 C13 C14 Cl1 . . . . 179.5(2) ?
    C13 C14 C15 C16 . . . . -0.8(4) ?
    Cl1 C14 C15 C16 . . . . -179.2(2) ?
    C14 C15 C16 C11 . . . . -0.4(4) ?
    C12 C11 C16 C15 . . . . 1.3(4) ?
    C10 C11 C16 C15 . . . . 177.8(3) ?
    C1 N2 C17 C18 . . . . -7.6(5) ?
    N3 N2 C17 C18 . . . . 170.2(3) ?
    C1 N2 C17 C22 . . . . 172.7(3) ?
    N3 N2 C17 C22 . . . . -9.5(4) ?
    C22 C17 C18 C19 . . . . 1.0(4) ?
    N2 C17 C18 C19 . . . . -178.7(3) ?
    C17 C18 C19 C20 . . . . 0.0(5) ?
    C18 C19 C20 C21 . . . . -0.4(5) ?
    C19 C20 C21 C22 . . . . -0.2(5) ?
    C20 C21 C22 C17 . . . . 1.1(5) ?
    C18 C17 C22 C21 . . . . -1.5(4) ?
    N2 C17 C22 C21 . . . . 178.2(3) ?
loop_
    _geom_hbond_atom_site_label_D
    _geom_hbond_atom_site_label_H
    _geom_hbond_atom_site_label_A
    _geom_hbond_site_symmetry_A
    _geom_hbond_distance_DH
    _geom_hbond_distance_HA
    _geom_hbond_distance_DA
    _geom_hbond_angle_DHA
    C5 H5A Cl1 3_667 0.97 3.00 3.608(3) 122.0
    C9 H9A Cg1 3_766 0.97 2.84 3.778(4) 163.0
