# Supplementary material for: 5-(4-Chloro­phen­yl)-1-methyl-3-phenyl-3,6,8,9-tetra­hydro­pyrazolo­[3,4-b]thio­pyrano[4,3-d]pyridine
Source: Acta Crystallogr Sect E Struct Rep Online. 2011 Aug 27;67(Pt 9):o2421–2. doi: 10.1107/S1600536811033514 (PMC3200927; doi:10.1107/S1600536811033514)
Supplement: Supplementary file 2 [file e-67-o2421-Isup2.hkl]

# 
# h,k,l, Fc-squared, Fo-squared, sigma(Fo-squared) and status flag 
# 
data_I
_shelx_title ' 100526b in P2(1)/c' 
_shelx_refln_list_code          4 
_shelx_F_calc_maximum      256.78 
_exptl_crystal_F_000       816.00 
_reflns_d_resolution_high  0.8403 
 
loop_ 
 _symmetry_equiv_pos_as_xyz 
 'x, y, z' 
 '-x, y+1/2, -z+1/2' 
 '-x, -y, -z' 
 'x, -y-1/2, z-1/2' 
 
_cell_length_a     8.8731 
_cell_length_b    19.9044 
_cell_length_c    10.5292 
_cell_angle_alpha  90.000 
_cell_angle_beta   96.689 
_cell_angle_gamma  90.000 
 
_shelx_F_squared_multiplier     1.000 
 
loop_ 
 _refln_index_h 
 _refln_index_k 
 _refln_index_l 
 _refln_F_squared_calc 
 _refln_F_squared_meas 
 _refln_F_squared_sigma 
 _refln_observed_status 
   1   0   0      259.28      267.85     12.24 o 
   2   0   0    15671.78    15298.27    275.22 o 
   3   0   0     3883.67     4021.83     96.14 o 
   4   0   0       37.80       11.60     11.76 o 
   5   0   0     2330.79     2596.82     85.19 o 
   6   0   0      616.62      590.42     41.26 o 
   7   0   0      620.42      553.92     43.72 o 
   8   0   0       51.32        9.67     22.34 o 
   9   0   0       11.90       -2.83     25.38 o 
  10   0   0       95.71       61.89     33.08 o 
   1   1   0       24.96       33.24      3.80 o 
   2   1   0      609.19      634.80     18.09 o 
   3   1   0     4501.81     4458.88     93.87 o 
   4   1   0       60.14       60.31     11.39 o 
   5   1   0       28.50        9.31      9.46 o 
   6   1   0      160.91      139.09     20.23 o 
   7   1   0      190.58      178.14     24.26 o 
   8   1   0       59.08       78.44     18.39 o 
   9   1   0        4.83       -9.01     16.64 o 
   0   2   0     7951.35     6933.09    261.65 o 
   1   2   0      278.62      306.07      8.26 o 
   2   2   0        5.82        6.59      4.62 o 
   3   2   0     1159.33     1169.82     28.24 o 
   4   2   0       52.28       27.49      9.02 o 
   5   2   0       63.86       27.93     23.59 o 
   6   2   0      206.77      193.52     18.42 o 
   7   2   0      117.02      111.93     17.35 o 
   8   2   0       60.76       46.03     15.43 o 
   9   2   0       30.26        1.34     25.12 o 
  10   2   0        0.91       22.50     26.08 o 
   1   3   0        5.24        0.00      2.67 o 
   2   3   0      720.24      790.75     17.64 o 
   3   3   0       19.09       11.88      5.32 o 
   4   3   0      104.71       91.79     14.35 o 
   5   3   0     1396.53     1353.71     34.04 o 
   6   3   0       14.50        5.87      9.04 o 
   7   3   0      186.13      165.21     40.00 o 
   8   3   0      127.53      134.85     19.07 o 
   9   3   0        0.80      -12.89     15.39 o 
  10   3   0        0.01       -6.20     24.58 o 
   0   4   0      282.27      255.52      9.21 o 
   1   4   0     3423.99     3466.48     58.37 o 
   2   4   0    17989.03    17023.13    252.19 o 
   3   4   0     3856.83     3856.23     59.29 o 
   4   4   0      647.33      630.45     20.60 o 
   5   4   0      511.06      467.49     19.53 o 
   6   4   0        5.36       -2.31      8.30 o 
   7   4   0       77.75       53.58     13.80 o 
   8   4   0       12.94        4.04     12.25 o 
   9   4   0        1.30        3.40     16.99 o 
  10   4   0       11.60       40.67     26.93 o 
   1   5   0     6573.42     6392.39     99.07 o 
   2   5   0     7893.92     8017.70    140.39 o 
   3   5   0      330.79      311.88      9.72 o 
   4   5   0      344.13      295.35     11.43 o 
   5   5   0      472.17      427.64     20.52 o 
   6   5   0       92.53       86.79     23.11 o 
   7   5   0      146.09      160.81     18.47 o 
   8   5   0       42.54       38.92     14.27 o 
   9   5   0        9.65        5.37     14.60 o 
  10   5   0        7.88       19.83     27.31 o 
   0   6   0        7.27        0.34      3.83 o 
   1   6   0      188.84      197.78      8.61 o 
   2   6   0      622.62      590.45     16.73 o 
   3   6   0     1084.02     1205.49     20.04 o 
   4   6   0     1002.86     1020.22     21.01 o 
   5   6   0      509.86      448.57     15.48 o 
   6   6   0       70.54       64.88     17.88 o 
   7   6   0       90.12       73.45     15.77 o 
   8   6   0       14.50        1.46     12.56 o 
   9   6   0       37.24       47.17     17.81 o 
  10   6   0       54.05       83.26     33.19 o 
   1   7   0     1174.72     1195.72     23.55 o 
   2   7   0      376.52      416.86     16.88 o 
   3   7   0      124.20      167.20     12.46 o 
   4   7   0      122.71      111.32     11.46 o 
   5   7   0       79.63       76.08     12.92 o 
   6   7   0       38.96       34.76     16.24 o 
   7   7   0       13.78       -5.27     10.99 o 
   8   7   0      168.48      185.15     22.31 o 
   9   7   0       19.14        3.34     15.54 o 
  10   7   0       84.37       80.32     31.58 o 
   0   8   0      693.82      664.85     21.11 o 
   1   8   0      391.38      446.51     15.84 o 
   2   8   0      737.04      734.73     20.38 o 
   3   8   0      326.53      282.93     19.41 o 
   4   8   0     1180.13     1141.76     30.64 o 
   5   8   0        2.78        2.59      8.53 o 
   6   8   0      441.13      417.07     21.58 o 
   7   8   0      123.01      118.42     17.40 o 
   8   8   0       40.31       38.20     14.84 o 
   9   8   0       35.55        9.24     19.93 o 
   1   9   0     8196.98     8483.90    136.41 o 
   2   9   0       45.38       34.80      7.70 o 
   3   9   0     3090.01     3340.98     64.81 o 
   4   9   0     2840.28     3001.41     55.38 o 
   5   9   0     1820.38     1813.87     43.46 o 
   6   9   0      276.02      346.26     25.71 o 
   7   9   0       17.38        8.44     12.20 o 
   8   9   0        6.30       11.87     14.89 o 
   9   9   0        7.27       -8.24     18.00 o 
   0  10   0       56.42       51.36      9.75 o 
   1  10   0       50.44       90.83      9.65 o 
   2  10   0        7.64        9.59      6.41 o 
   3  10   0      455.19      468.58     32.12 o 
   4  10   0      157.59      199.60     18.46 o 
   5  10   0      315.10      384.88     22.26 o 
   6  10   0     1057.19     1100.07     35.92 o 
   7  10   0       17.05        2.64     11.56 o 
   8  10   0      252.04      193.93     32.24 o 
   9  10   0       11.32        7.27     19.60 o 
   1  11   0      224.48      192.76     11.74 o 
   2  11   0     1540.87     1579.81     34.63 o 
   3  11   0       23.53       39.93      9.94 o 
   4  11   0      361.30      400.18     21.30 o 
   5  11   0       31.94       18.09     11.32 o 
   6  11   0      246.98      277.48     30.71 o 
   7  11   0       91.71       92.62     18.05 o 
   8  11   0       52.24       48.76     17.75 o 
   9  11   0       81.01       61.80     24.46 o 
   0  12   0     3077.51     2911.31     60.82 o 
   1  12   0      132.16      140.38     22.10 o 
   2  12   0       93.33      122.22     13.14 o 
   3  12   0       51.17       41.30     10.29 o 
   4  12   0      653.14      682.01     26.18 o 
   5  12   0       21.49       15.10     12.99 o 
   6  12   0      440.64      465.75     25.14 o 
   7  12   0        4.53       -4.18     13.73 o 
   8  12   0      100.02       99.08     22.80 o 
   9  12   0        4.52      -10.62     18.32 o 
   1  13   0      935.43      926.28     26.34 o 
   2  13   0     1187.70     1258.26     32.73 o 
   3  13   0       35.08       51.93     11.25 o 
   4  13   0       74.82       53.91     15.87 o 
   5  13   0      557.98      532.95     26.13 o 
   6  13   0      386.03      429.23     31.20 o 
   7  13   0        8.79        4.78     14.52 o 
   8  13   0      131.85      177.27     29.30 o 
   0  14   0       72.11       66.96     18.44 o 
   1  14   0       61.86       68.01     11.52 o 
   2  14   0        8.62        5.08      8.40 o 
   3  14   0      178.81      189.29     26.67 o 
   4  14   0       75.98       92.34     15.66 o 
   5  14   0        8.45        3.12     11.35 o 
   6  14   0       51.79       71.16     21.80 o 
   7  14   0      219.67      277.30     47.04 o 
   8  14   0       64.79       63.30     32.79 o 
   1  15   0       19.57       19.51     11.50 o 
   2  15   0        2.06       -4.80      7.87 o 
   3  15   0      197.94      190.10     19.31 o 
   4  15   0      213.12      289.25     24.02 o 
   5  15   0        5.80       -1.69     12.16 o 
   6  15   0      268.09      241.07     26.27 o 
   7  15   0       43.15       28.21     17.83 o 
   8  15   0       12.99       20.11     24.23 o 
   0  16   0       55.88       56.27     19.88 o 
   1  16   0       36.91       29.91     10.28 o 
   2  16   0       85.51       83.06     17.23 o 
   3  16   0       27.06       20.45     10.96 o 
   4  16   0       62.53       27.46     13.38 o 
   5  16   0       13.61        5.15     12.76 o 
   6  16   0      202.51      218.25     25.54 o 
   7  16   0        4.66        2.68     16.70 o 
   1  17   0       32.45       22.64     12.98 o 
   2  17   0     1793.68     1717.70     43.82 o 
   3  17   0       77.81       62.72     14.82 o 
   4  17   0        0.09      -14.94     10.65 o 
   5  17   0       27.97       18.80     14.55 o 
   6  17   0       29.72       -0.93     16.58 o 
   7  17   0        2.81       -4.93     16.86 o 
   0  18   0        1.22      -16.30     14.54 o 
   1  18   0      803.57      719.84     27.85 o 
   2  18   0       42.06       59.17     13.44 o 
   3  18   0       72.88       54.80     14.99 o 
   4  18   0       23.06       20.81     16.66 o 
   5  18   0       34.05       27.22     16.55 o 
   6  18   0       49.12       38.88     18.88 o 
   1  19   0      188.42      212.62     26.75 o 
   2  19   0       18.65       14.10     11.57 o 
   3  19   0       13.53        2.16     11.86 o 
   4  19   0       56.62       39.65     15.33 o 
   5  19   0      168.97      155.12     24.29 o 
   6  19   0        9.32       16.78     17.37 o 
   0  20   0      623.49      551.57     44.89 o 
   1  20   0       19.67       10.15     15.29 o 
   2  20   0       26.60       36.86     14.50 o 
   3  20   0       21.63       38.71     15.70 o 
   4  20   0       60.59       70.35     18.42 o 
   5  20   0      114.13      143.46     23.92 o 
   1  21   0       20.26       13.46     16.05 o 
   2  21   0      214.16      184.68     44.18 o 
   3  21   0        9.98        1.89     13.83 o 
   4  21   0      279.11      378.20     35.56 o 
   0  22   0        1.85       14.75     24.53 o 
   1  22   0       10.42       12.12     17.99 o 
   2  22   0      178.59      213.64     30.85 o 
   3  22   0      111.80      115.97     21.76 o 
   1  23   0       38.77       33.44     20.90 o 
   2  23   0        0.13       -8.98     18.04 o 
  -9   1   1      110.56       67.18     32.55 o 
  -8   1   1      132.58      149.06     23.54 o 
  -7   1   1        0.77      -14.55     10.75 o 
  -6   1   1       53.68       33.16     11.13 o 
  -5   1   1      306.79      299.91     18.35 o 
  -4   1   1      102.21       84.09     11.58 o 
  -3   1   1      904.57      916.40     23.82 o 
  -2   1   1     1267.13     1265.58     23.48 o 
  -1   1   1     5697.36     5392.12    136.34 o 
   0   1   1     3786.10     3837.39     37.57 o 
   1   1   1     2814.45     2738.26     30.12 o 
   2   1   1    65935.38    50976.64    529.75 o 
   3   1   1     3947.07     4105.50     58.32 o 
   4   1   1     1787.29     1799.71     41.67 o 
   5   1   1      197.23      215.38     18.35 o 
   6   1   1        0.03        0.56      9.40 o 
   7   1   1       28.88       26.29     12.48 o 
   8   1   1        1.12      -13.64     13.98 o 
   9   1   1        0.24      -10.63     17.97 o 
  10   1   1        1.52        6.11     22.98 o 
  -9   2   1       14.13       23.13     17.28 o 
  -8   2   1       64.79       35.79     13.03 o 
  -7   2   1      108.12       72.15     23.09 o 
  -6   2   1       47.32       24.00     16.51 o 
  -5   2   1     2901.01     2814.65     69.77 o 
  -4   2   1      304.44      268.12     21.38 o 
  -3   2   1      106.63      114.39     10.71 o 
  -2   2   1     3287.75     3273.32     41.24 o 
  -1   2   1     6948.11     6641.10    119.31 o 
   0   2   1     1142.37     1171.34     17.51 o 
   1   2   1      725.52      685.28     10.00 o 
   2   2   1    37094.25    31952.71    342.33 o 
   3   2   1      227.95      222.34     11.50 o 
   4   2   1     1496.41     1404.17     31.79 o 
   5   2   1     3467.77     3534.52     61.12 o 
   6   2   1        2.13       -9.56      8.06 o 
   7   2   1      125.93      175.57     30.02 o 
   8   2   1       68.42       77.45     22.34 o 
   9   2   1       51.70       15.26     21.53 o 
  10   2   1        1.43      -27.74     28.38 o 
  -9   3   1      119.46       91.06     22.70 o 
  -8   3   1      138.17      155.65     19.72 o 
  -7   3   1      133.26      127.38     17.80 o 
  -6   3   1      382.30      339.46     16.99 o 
  -5   3   1      275.42      248.84     14.37 o 
  -4   3   1     1001.03      901.65     22.32 o 
  -3   3   1     1054.20     1064.50     21.61 o 
  -2   3   1     3314.11     3353.42     37.92 o 
  -1   3   1     1802.95     1769.92     29.19 o 
   0   3   1     1305.76     1279.87     14.79 o 
   1   3   1       62.50       52.39      4.69 o 
   2   3   1       82.58      112.00      7.54 o 
   3   3   1     8013.43     8103.56    122.48 o 
   4   3   1      504.14      533.09     19.19 o 
   5   3   1     1307.99     1182.37     32.02 o 
   6   3   1      267.87      268.06     21.16 o 
   7   3   1       84.39       80.18     24.55 o 
   8   3   1       41.14       25.80     16.51 o 
   9   3   1       13.73      131.73     45.80 o 
  10   3   1       84.68       92.24     24.47 o 
 -10   4   1        6.66      -16.78     39.12 o 
  -9   4   1       17.25       10.69     18.23 o 
  -8   4   1       64.14       59.45     15.75 o 
  -7   4   1       88.18       71.24     26.10 o 
  -6   4   1      182.29      251.75     16.43 o 
  -5   4   1     3168.22     3242.32     47.60 o 
  -4   4   1       55.47       43.83      6.98 o 
  -3   4   1     1308.60     1280.88     21.86 o 
  -2   4   1     1002.07      956.05     15.78 o 
  -1   4   1       57.39       54.46      4.13 o 
   0   4   1    15138.42    13286.31    121.79 o 
   1   4   1     4988.33     4960.41     61.86 o 
   2   4   1      178.64      157.07      8.62 o 
   3   4   1     1826.88     1760.75     33.61 o 
   4   4   1      619.87      683.48     26.62 o 
   5   4   1      360.09      370.69     18.48 o 
   6   4   1      454.06      412.14     20.98 o 
   7   4   1       16.19        8.39     13.10 o 
   8   4   1        5.15       -8.91     12.48 o 
   9   4   1       48.96       49.83     22.38 o 
  10   4   1       52.87       53.30     22.88 o 
 -10   5   1       20.02       36.61     41.04 o 
  -9   5   1       34.03       60.27     22.14 o 
  -8   5   1       10.30       -4.42     15.39 o 
  -7   5   1      264.25      328.14     24.80 o 
  -6   5   1        3.89        7.36      7.49 o 
  -5   5   1        8.34        2.80      6.42 o 
  -4   5   1      586.43      549.37     15.42 o 
  -3   5   1     1185.27     1222.47     21.25 o 
  -2   5   1     1627.39     1707.72     29.00 o 
  -1   5   1     2703.78     2686.46     72.59 o 
   0   5   1     6194.48     5941.00     60.17 o 
   1   5   1      103.63      111.05      6.50 o 
   2   5   1      458.52      499.46     15.35 o 
   3   5   1      126.39      137.04     12.02 o 
   4   5   1      951.20      982.55     46.49 o 
   5   5   1      973.19     1036.54     54.13 o 
   6   5   1      121.25      121.36     15.81 o 
   7   5   1      347.03      346.98     23.48 o 
   8   5   1        6.74       11.61     12.80 o 
   9   5   1       41.22       50.14     20.69 o 
  10   5   1       16.19      -13.19     20.98 o 
 -10   6   1       74.94       71.45     39.12 o 
  -9   6   1        1.93        8.68     18.73 o 
  -8   6   1       72.13       73.42     16.99 o 
  -7   6   1      228.28      229.18     26.82 o 
  -6   6   1       65.26       59.78     15.54 o 
  -5   6   1      246.02      234.31     12.42 o 
  -4   6   1       15.31       19.38      5.77 o 
  -3   6   1     2396.11     2443.64     33.45 o 
  -2   6   1      518.97      487.72     23.42 o 
  -1   6   1     1818.52     1968.65     26.10 o 
   0   6   1      522.32      461.75     10.81 o 
   1   6   1     2087.63     2193.11     25.78 o 
   2   6   1     2638.42     2677.14     42.75 o 
   3   6   1     2700.84     2730.60     46.59 o 
   4   6   1      308.46      301.82     15.32 o 
   5   6   1       35.58       24.53     10.19 o 
   6   6   1      937.98      903.22     53.25 o 
   7   6   1      195.05      194.46     23.85 o 
   8   6   1        5.22       11.26     20.38 o 
   9   6   1        0.22        6.68     17.77 o 
  10   6   1       31.91       50.58     23.12 o 
 -10   7   1      183.94      370.19     60.87 o 
  -9   7   1       91.55      127.06     24.68 o 
  -8   7   1       35.86       11.51     31.96 o 
  -7   7   1      109.06       92.99     28.72 o 
  -6   7   1        0.04       -2.60     10.38 o 
  -5   7   1        8.65        4.04      7.59 o 
  -4   7   1       21.14        6.33      7.09 o 
  -3   7   1     1151.80     1187.49     20.97 o 
  -2   7   1      135.42       94.86      6.42 o 
  -1   7   1     2979.34     2986.98     58.27 o 
   0   7   1     6848.85     6666.73     69.48 o 
   1   7   1       87.75       80.50      7.30 o 
   2   7   1       13.51        0.80      4.76 o 
   3   7   1        3.39       -7.08      5.41 o 
   4   7   1       89.54       89.47      7.69 o 
   5   7   1       19.66       18.39      9.45 o 
   6   7   1        1.54       -5.85      9.12 o 
   7   7   1      155.47      160.86     27.35 o 
   8   7   1      475.11      442.57     27.17 o 
   9   7   1      185.27      155.75     27.81 o 
  -9   8   1        2.08        6.34     18.72 o 
  -8   8   1       38.78       39.34     27.09 o 
  -7   8   1      250.72      269.40     24.16 o 
  -6   8   1       31.08       19.59     11.05 o 
  -5   8   1       22.88       14.56      9.23 o 
  -4   8   1     2579.52     2814.90     57.22 o 
  -3   8   1      676.06      662.22     19.02 o 
  -2   8   1     2875.78     2893.93     56.92 o 
  -1   8   1     2321.28     2397.01     32.56 o 
   0   8   1      226.10      219.75      8.64 o 
   1   8   1     2713.58     2817.41     38.69 o 
   2   8   1     1276.03     1343.61     29.23 o 
   3   8   1     3383.35     3779.42     60.33 o 
   4   8   1        9.42        4.41      7.60 o 
   5   8   1      313.50      320.01     17.90 o 
   6   8   1       95.13      114.49     16.98 o 
   7   8   1      232.90      285.73     25.18 o 
   8   8   1       44.65       37.14     15.17 o 
   9   8   1       26.16       14.94     21.11 o 
  -9   9   1       24.96        8.82     19.66 o 
  -8   9   1      386.50      457.64     40.03 o 
  -7   9   1       30.09       22.41     13.85 o 
  -6   9   1      975.80      913.35     31.71 o 
  -5   9   1       40.45       32.78     16.60 o 
  -4   9   1      390.04      323.95     16.94 o 
  -3   9   1     1245.67     1265.79     22.94 o 
  -2   9   1      245.75      256.62      9.74 o 
  -1   9   1     1683.15     1925.79     29.24 o 
   0   9   1      886.52     1044.92     21.89 o 
   1   9   1      159.36      173.12     11.82 o 
   2   9   1       49.12       43.51      8.78 o 
   3   9   1       61.89       98.89     12.09 o 
   4   9   1       12.97       15.79      8.86 o 
   5   9   1        5.47       -0.45      8.98 o 
   6   9   1       81.50      104.82     20.49 o 
   7   9   1       58.69       45.84     15.26 o 
   8   9   1       28.55       32.86     15.04 o 
   9   9   1       32.24      -19.03     17.82 o 
  -9  10   1        0.78      -11.52     19.20 o 
  -8  10   1        5.11       -9.49     16.35 o 
  -7  10   1       18.58       -6.25     12.30 o 
  -6  10   1       31.11       14.54     11.49 o 
  -5  10   1      107.34      107.24     15.41 o 
  -4  10   1      325.90      312.31     16.99 o 
  -3  10   1     1389.68     1429.26     35.75 o 
  -2  10   1       54.08       42.01      8.21 o 
  -1  10   1       27.91       25.28      5.78 o 
   0  10   1      357.53      386.52     15.25 o 
   1  10   1      813.48      889.59     23.32 o 
   2  10   1      178.03      144.13     25.99 o 
   3  10   1      310.97      322.32     16.42 o 
   4  10   1      651.74      655.33     25.82 o 
   5  10   1      301.81      348.48     22.92 o 
   6  10   1        5.37       -9.18      9.93 o 
   7  10   1       47.03       59.76     33.30 o 
   8  10   1      216.02      202.96     50.40 o 
   9  10   1        0.05      -30.02     20.01 o 
  -9  11   1       29.64       69.39     27.15 o 
  -8  11   1      153.15      222.92     42.38 o 
  -7  11   1        7.76       -2.08     13.09 o 
  -6  11   1      176.95      222.18     24.91 o 
  -5  11   1      212.89      238.95     21.52 o 
  -4  11   1       96.36       77.94     13.11 o 
  -3  11   1        0.47       -9.21      6.14 o 
  -2  11   1       36.03       14.89      6.88 o 
  -1  11   1     3477.17     3610.76     50.70 o 
   0  11   1     1299.35     1349.79     29.49 o 
   1  11   1        1.52       -5.47      5.17 o 
   2  11   1      367.77      333.66     15.82 o 
   3  11   1       23.87       24.99      8.67 o 
   4  11   1      263.29      312.71     20.66 o 
   5  11   1       10.94        2.42     10.81 o 
   6  11   1      147.45      141.35     43.73 o 
   7  11   1      203.92      266.19     39.83 o 
   8  11   1       40.40       46.97     17.30 o 
   9  11   1        0.13      -14.01     18.76 o 
  -9  12   1        8.03      -19.74     19.54 o 
  -8  12   1       19.80       10.04     19.92 o 
  -7  12   1        4.96       -1.18     12.62 o 
  -6  12   1      617.19      556.15     31.81 o 
  -5  12   1      104.78       93.05     15.81 o 
  -4  12   1      214.41      222.59     23.28 o 
  -3  12   1      255.78      288.79     17.98 o 
  -2  12   1     1099.05     1036.41     22.76 o 
  -1  12   1      242.94      253.77     21.07 o 
   0  12   1      186.99      210.70     12.20 o 
   1  12   1       21.14        2.50      6.47 o 
   2  12   1      469.04      460.64     19.16 o 
   3  12   1       20.88       18.37     10.03 o 
   4  12   1      230.36      268.80     27.50 o 
   5  12   1       12.40       -0.68     10.38 o 
   6  12   1       35.10       46.75     14.96 o 
   7  12   1      285.43      357.66     34.96 o 
   8  12   1        6.70      -14.26     15.13 o 
  -8  13   1        2.45       -0.24     17.60 o 
  -7  13   1        4.93        0.03     16.63 o 
  -6  13   1      192.19      227.76     26.73 o 
  -5  13   1      131.96      152.92     18.90 o 
  -4  13   1     1478.85     1475.62     78.70 o 
  -3  13   1      205.64      225.70     24.40 o 
  -2  13   1      384.20      353.41     21.40 o 
  -1  13   1      447.61      428.29     17.70 o 
   0  13   1       46.62       44.91      9.04 o 
   1  13   1      173.63      196.97     16.00 o 
   2  13   1     1110.79     1115.26     30.99 o 
   3  13   1        0.08       -2.54      7.97 o 
   4  13   1      590.01      633.98     26.25 o 
   5  13   1      564.15      537.26     25.94 o 
   6  13   1        5.97       -2.71     12.29 o 
   7  13   1        7.53       -1.49     14.20 o 
   8  13   1        9.03        0.72     16.61 o 
  -8  14   1      140.02      176.72     32.32 o 
  -7  14   1       81.45       81.24     43.66 o 
  -6  14   1      621.04      605.00     29.51 o 
  -5  14   1      199.95      184.29     31.93 o 
  -4  14   1      466.03      464.04     25.23 o 
  -3  14   1       41.33       40.80     11.44 o 
  -2  14   1      627.63      591.87     22.37 o 
  -1  14   1       41.78       29.22      9.02 o 
   0  14   1      461.60      415.44     18.25 o 
   1  14   1      692.36      615.37     22.63 o 
   2  14   1        1.17       -0.16      7.37 o 
   3  14   1      257.69      278.58     19.97 o 
   4  14   1      220.33      225.15     21.49 o 
   5  14   1      282.55      321.90     24.50 o 
   6  14   1       79.99       87.38     18.20 o 
   7  14   1        4.19        4.84     17.12 o 
   8  14   1       29.23       39.87     19.72 o 
  -8  15   1        1.66      -16.16     20.24 o 
  -7  15   1      288.93      441.50     42.70 o 
  -6  15   1      213.67      314.79     40.05 o 
  -5  15   1      321.11      367.30     38.81 o 
  -4  15   1       27.85       23.74     13.80 o 
  -3  15   1     1377.09     1379.14     44.27 o 
  -2  15   1        4.31        8.16      8.78 o 
  -1  15   1      421.30      428.71     24.27 o 
   0  15   1       84.60       78.16     21.86 o 
   1  15   1      247.68      250.48     16.54 o 
   2  15   1      806.99      713.29     26.16 o 
   3  15   1      141.66      161.63     17.96 o 
   4  15   1      603.61      543.83     25.79 o 
   5  15   1        0.07        1.36     11.81 o 
   6  15   1        0.17       -5.96     13.50 o 
   7  15   1       29.59       30.19     16.76 o 
  -7  16   1       88.83      103.15     26.22 o 
  -6  16   1       56.22       34.15     15.87 o 
  -5  16   1      141.37      190.18     23.31 o 
  -4  16   1       42.24       31.43     12.61 o 
  -3  16   1      579.87      651.74     26.70 o 
  -2  16   1      184.07      202.85     25.91 o 
  -1  16   1      513.56      505.08     21.93 o 
   0  16   1      574.55      529.28     22.25 o 
   1  16   1        2.18       -3.54     10.21 o 
   2  16   1       56.44       42.57     11.76 o 
   3  16   1      384.37      431.55     23.92 o 
   4  16   1     1147.73     1157.94     39.89 o 
   5  16   1        0.02       -3.68     12.37 o 
   6  16   1       21.89        6.26     14.88 o 
   7  16   1       70.57       43.25     18.99 o 
  -7  17   1      374.06      517.37     47.69 o 
  -6  17   1      237.66      310.93     30.69 o 
  -5  17   1       71.23       97.08     19.38 o 
  -4  17   1      258.64      295.37     26.48 o 
  -3  17   1        6.27        8.68     10.52 o 
  -2  17   1        5.10        2.84     10.06 o 
  -1  17   1      295.90      287.87     20.32 o 
   0  17   1        3.12       -6.01      9.44 o 
   1  17   1      308.60      315.65     25.07 o 
   2  17   1       59.54       60.87     14.16 o 
   3  17   1      330.96      359.21     23.18 o 
   4  17   1       20.53       17.84     13.92 o 
   5  17   1       19.84        8.69     13.91 o 
   6  17   1       24.40       12.30     15.18 o 
   7  17   1       48.24       40.76     20.55 o 
  -6  18   1        1.80       -7.90     18.18 o 
  -5  18   1      370.04      415.13     51.90 o 
  -4  18   1       83.94       58.03     15.92 o 
  -3  18   1      466.75      426.35     23.66 o 
  -2  18   1        1.07        9.96     11.92 o 
  -1  18   1       36.69       30.05     11.55 o 
   0  18   1      113.63       89.11     18.34 o 
   1  18   1      361.56      398.26     34.18 o 
   2  18   1       48.33       45.80     13.54 o 
   3  18   1       35.59       17.65     12.51 o 
   4  18   1       86.25       36.50     21.26 o 
   5  18   1       86.13      105.29     21.78 o 
   6  18   1       93.50      113.85     21.97 o 
  -6  19   1       78.69       85.85     26.47 o 
  -5  19   1       42.05       36.57     16.76 o 
  -4  19   1       13.23        1.93     13.28 o 
  -3  19   1       68.19       85.23     17.37 o 
  -2  19   1       14.93        8.70     12.08 o 
  -1  19   1       17.91       10.94      9.93 o 
   0  19   1      271.10      332.93     77.62 o 
   1  19   1       70.47       69.96     18.70 o 
   2  19   1      102.00       89.55     17.76 o 
   3  19   1      196.21      165.77     21.38 o 
   4  19   1        7.44       -3.32     13.47 o 
   5  19   1       65.36       75.39     18.94 o 
   6  19   1       11.56       31.08     18.53 o 
  -5  20   1      111.51      126.01     22.75 o 
  -4  20   1       29.27       33.47     16.15 o 
  -3  20   1        4.21       -5.58     13.22 o 
  -2  20   1      186.16      157.95     27.83 o 
  -1  20   1      143.86      129.91     18.77 o 
   0  20   1      177.69      155.15     24.03 o 
   1  20   1       14.47       15.40     15.72 o 
   2  20   1       36.79       40.58     19.65 o 
   3  20   1      109.20      110.86     19.84 o 
   4  20   1        0.41      -21.66     14.44 o 
   5  20   1       37.36       42.39     18.01 o 
  -4  21   1       15.27       17.22     16.56 o 
  -3  21   1       99.60       96.13     19.75 o 
  -2  21   1        0.97        2.71     11.84 o 
  -1  21   1       54.24       24.38     18.49 o 
   0  21   1       39.41       75.13     19.58 o 
   1  21   1        8.09       17.18     28.97 o 
   2  21   1      322.95      416.06     39.55 o 
   3  21   1        1.83      -16.30     13.13 o 
   4  21   1        6.27       -2.01     15.74 o 
  -3  22   1       24.16        9.87     15.20 o 
  -2  22   1      115.12       80.82     20.65 o 
  -1  22   1        0.00       -5.01     16.90 o 
   0  22   1       12.81        4.09     17.50 o 
   1  22   1       41.27       39.28     21.88 o 
   2  22   1      102.61       93.46     24.22 o 
   3  22   1        0.21       17.00     16.29 o 
  -2  23   1       22.52        4.01     13.97 o 
  -1  23   1      357.13      401.11     39.42 o 
   0  23   1        8.69        8.85     20.11 o 
   1  23   1        8.89      -11.62     18.42 o 
   2  23   1        0.23       -7.65     19.29 o 
  -9   0   2        7.63      -20.63     26.45 o 
  -8   0   2      197.42      290.08     47.72 o 
  -7   0   2      232.29      262.41     27.23 o 
  -6   0   2       57.90       34.53     12.51 o 
  -5   0   2     1202.83     1112.51     34.65 o 
  -4   0   2     2636.87     2590.65     52.17 o 
  -3   0   2     1159.13     1141.35     45.26 o 
  -2   0   2      835.92      767.03     16.96 o 
  -1   0   2    12087.46    11899.35    228.46 o 
   0   0   2     1655.88     1620.96     30.94 o 
   1   0   2      812.57      754.49     19.62 o 
   2   0   2      121.92       82.90      5.66 o 
   3   0   2     2463.51     2640.59     41.77 o 
   4   0   2      918.82      856.37     59.96 o 
   5   0   2     1314.00     1355.22     40.00 o 
   6   0   2      399.66      399.86     26.08 o 
   7   0   2      129.46       89.62     29.39 o 
   8   0   2        2.09      -12.13     22.71 o 
   9   0   2       77.58       44.57     30.51 o 
  10   0   2        4.30       28.38     37.94 o 
 -10   1   2       64.63       63.76     37.46 o 
  -9   1   2        0.12      -17.78     17.54 o 
  -8   1   2       24.34       -2.84     16.53 o 
  -7   1   2        2.29      -10.27      9.00 o 
  -6   1   2        2.30       -3.74      9.79 o 
  -5   1   2      526.97      521.76     18.07 o 
  -4   1   2      642.61      641.62     16.09 o 
  -3   1   2     7651.36     7545.63     76.94 o 
  -2   1   2      559.44      535.72      9.64 o 
  -1   1   2     1240.76     1237.33     19.12 o 
   0   1   2     2940.68     2905.14     38.58 o 
   1   1   2    11273.59    11349.12    107.10 o 
   2   1   2     1024.24     1058.60     19.55 o 
   3   1   2     2499.18     2548.20     32.56 o 
   4   1   2     1472.20     1478.48     36.21 o 
   5   1   2      403.01      375.37     17.90 o 
   6   1   2      918.80      929.68     41.62 o 
   7   1   2      114.36       73.06     20.55 o 
   8   1   2      120.78       92.11     34.34 o 
   9   1   2       16.17       17.85     20.59 o 
  10   1   2        1.29      -18.61     21.07 o 
 -10   2   2        0.46        0.13     23.58 o 
  -9   2   2      108.31      205.32     51.78 o 
  -8   2   2       81.47       89.28     19.28 o 
  -7   2   2      600.54      509.55     21.90 o 
  -6   2   2       88.74       83.94     12.34 o 
  -5   2   2      988.51     1029.31     25.97 o 
  -4   2   2     1578.73     1539.67     29.40 o 
  -3   2   2     1001.78     1111.08     21.02 o 
  -2   2   2     1578.07     1567.89     35.97 o 
  -1   2   2     1693.51     1620.71     24.04 o 
   0   2   2      782.64      785.16     12.89 o 
   1   2   2    14193.75    13616.33    126.67 o 
   2   2   2     6014.95     6204.75     59.30 o 
   3   2   2      867.45      835.41     16.39 o 
   4   2   2     2653.28     2822.92     51.25 o 
   5   2   2     2421.37     2461.68     48.68 o 
   6   2   2       56.26       64.63     13.55 o 
   7   2   2      323.34      347.22     35.12 o 
   8   2   2        4.24       -9.41     16.35 o 
   9   2   2       13.82      -20.66     17.92 o 
  10   2   2       17.92       22.59     23.16 o 
 -10   3   2       31.94       34.52     28.29 o 
  -9   3   2      265.36      311.67     54.40 o 
  -8   3   2      195.98      240.27     34.04 o 
  -7   3   2       40.31       33.32     11.03 o 
  -6   3   2      180.10      188.16     16.44 o 
  -5   3   2       24.16        8.56      6.96 o 
  -4   3   2      101.93      119.70     19.06 o 
  -3   3   2      185.42      197.32      8.68 o 
  -2   3   2        0.03       -1.43      2.30 o 
  -1   3   2       32.15       22.96      3.57 o 
   0   3   2      153.30      153.63      5.06 o 
   1   3   2      109.30       99.18      4.92 o 
   2   3   2     1042.93     1119.28     17.30 o 
   3   3   2      999.07     1015.88     18.46 o 
   4   3   2     7561.21     7533.09    119.79 o 
   5   3   2     1234.48     1256.41     33.17 o 
   6   3   2      115.35      115.53     24.03 o 
   7   3   2      579.52      622.16     35.51 o 
   8   3   2       27.11        7.38     16.80 o 
   9   3   2        5.51      -13.76     18.92 o 
  10   3   2        0.02        5.45     35.00 o 
 -10   4   2        7.11       -3.66     24.42 o 
  -9   4   2      252.51      299.54     55.31 o 
  -8   4   2      278.24      299.28     30.84 o 
  -7   4   2       30.28       33.05     10.26 o 
  -6   4   2      552.54      517.26     20.03 o 
  -5   4   2       29.72       48.40     12.87 o 
  -4   4   2      556.68      564.40     18.50 o 
  -3   4   2       16.19       13.18      4.49 o 
  -2   4   2      174.20      165.22      6.20 o 
  -1   4   2      322.16      317.03      7.41 o 
   0   4   2      863.99      877.66     13.33 o 
   1   4   2     1635.80     1615.20     18.95 o 
   2   4   2     1569.02     1614.06     24.25 o 
   3   4   2       84.85       88.36      7.18 o 
   4   4   2     1022.96     1144.18     29.31 o 
   5   4   2      346.62      354.04     17.98 o 
   6   4   2       12.66        8.95      9.96 o 
   7   4   2      196.37      211.60     21.71 o 
   8   4   2       16.69        0.60     17.36 o 
   9   4   2       51.09       28.47     19.88 o 
  10   4   2        0.10      -27.76     18.51 o 
 -10   5   2        7.26      -23.19     35.65 o 
  -9   5   2       22.66       40.72     36.61 o 
  -8   5   2       19.79       45.26     19.29 o 
  -7   5   2      105.32      118.25     19.55 o 
  -6   5   2      153.91      167.88     14.33 o 
  -5   5   2      344.61      311.05     13.13 o 
  -4   5   2       13.25        6.65      5.07 o 
  -3   5   2     2200.55     2293.95     31.88 o 
  -2   5   2      109.01      109.03      7.99 o 
  -1   5   2       12.39        8.27      2.87 o 
   0   5   2      177.36      141.37      5.66 o 
   1   5   2      170.97      173.01      5.31 o 
   2   5   2       28.17       20.99      3.77 o 
   3   5   2      318.52      305.14     12.45 o 
   4   5   2      787.05      737.07     23.48 o 
   5   5   2     1151.15     1153.83     38.45 o 
   6   5   2        1.82       -0.71     10.46 o 
   7   5   2      138.56      125.17     21.42 o 
   8   5   2       39.67       43.29     19.69 o 
   9   5   2        3.40      -23.29     15.53 o 
 -10   6   2        0.32       26.67     37.89 o 
  -9   6   2        0.31      -18.01     30.41 o 
  -8   6   2        5.68       -1.06     16.43 o 
  -7   6   2       17.78      -15.70     10.46 o 
  -6   6   2       13.06        7.47      7.70 o 
  -5   6   2      914.67      927.92     22.39 o 
  -4   6   2        3.31        3.44      4.75 o 
  -3   6   2      909.65      880.01     17.73 o 
  -2   6   2      849.45      887.77     25.11 o 
  -1   6   2       24.62       29.90      4.45 o 
   0   6   2      720.09      632.12     12.50 o 
   1   6   2     1229.55     1304.98     17.03 o 
   2   6   2      388.72      373.14     11.33 o 
   3   6   2      339.46      339.37     13.25 o 
   4   6   2      677.12      697.31     23.07 o 
   5   6   2      537.68      513.01     21.66 o 
   6   6   2       85.65       98.97     15.01 o 
   7   6   2       33.10       40.90     13.21 o 
   8   6   2        5.88        0.42     15.64 o 
   9   6   2       22.91       -1.85     17.97 o 
 -10   7   2        2.88      -12.08     35.65 o 
  -9   7   2      128.73      160.22     45.59 o 
  -8   7   2      106.30      117.41     24.19 o 
  -7   7   2        0.09      -10.44     14.13 o 
  -6   7   2       69.31       60.14     12.83 o 
  -5   7   2        7.33        8.68      6.27 o 
  -4   7   2      460.67      542.50     15.39 o 
  -3   7   2     1055.60     1074.28     23.27 o 
  -2   7   2     1477.06     1686.53     49.77 o 
  -1   7   2     1704.31     1839.69     33.42 o 
   0   7   2      215.58      182.38      6.89 o 
   1   7   2       55.79       52.28      4.65 o 
   2   7   2     1685.63     1715.76     27.85 o 
   3   7   2       65.79       75.02     10.46 o 
   4   7   2      246.73      264.35     17.18 o 
   5   7   2      166.00      176.46     19.07 o 
   6   7   2       80.26       85.82     17.02 o 
   7   7   2       47.99       36.16     13.77 o 
   8   7   2       54.92       51.26     20.03 o 
   9   7   2       21.98        7.41     19.05 o 
  -9   8   2       49.81       77.85     25.27 o 
  -8   8   2      829.74      779.06     78.02 o 
  -7   8   2     1147.24     1124.34     45.27 o 
  -6   8   2        0.20        1.49     10.26 o 
  -5   8   2        1.62       -2.13      7.80 o 
  -4   8   2      124.51      136.90     12.50 o 
  -3   8   2      258.32      275.88     12.84 o 
  -2   8   2        8.35        7.57      4.24 o 
  -1   8   2      801.88      798.05     16.91 o 
   0   8   2      724.80      836.07     15.64 o 
   1   8   2      848.09      774.31     13.56 o 
   2   8   2     5516.12     5747.12     93.76 o 
   3   8   2       12.24        8.91      6.68 o 
   4   8   2      190.35      169.95     18.11 o 
   5   8   2      130.17      169.96     17.94 o 
   6   8   2       87.98       70.64     14.02 o 
   7   8   2       82.57      131.28     21.76 o 
   8   8   2        1.62       -2.10     16.17 o 
   9   8   2       99.45       85.07     24.64 o 
  -9   9   2      275.75      327.75     47.62 o 
  -8   9   2       94.86      121.13     27.36 o 
  -7   9   2      132.77      164.11     38.64 o 
  -6   9   2      436.59      434.10     21.90 o 
  -5   9   2      838.58      836.92     31.56 o 
  -4   9   2       17.78       19.83      6.24 o 
  -3   9   2       21.99       18.25      5.84 o 
  -2   9   2      363.69      362.53     13.11 o 
  -1   9   2      533.36      485.98     19.12 o 
   0   9   2     2165.63     2149.54     32.62 o 
   1   9   2      136.39      172.89      8.75 o 
   2   9   2      954.68      961.13     22.94 o 
   3   9   2     1531.56     1550.24     35.95 o 
   4   9   2      117.07      114.98     16.32 o 
   5   9   2       91.82       99.85     17.63 o 
   6   9   2       18.26       15.75     11.55 o 
   7   9   2        6.71        5.87     15.97 o 
   8   9   2       12.38       -7.55     16.86 o 
   9   9   2       42.62       31.39     21.71 o 
  -9  10   2       89.50      126.02     28.53 o 
  -8  10   2       51.69       41.41     20.71 o 
  -7  10   2      141.19      219.52     29.14 o 
  -6  10   2      571.27      560.13     34.96 o 
  -5  10   2      554.69      523.07     22.82 o 
  -4  10   2     1804.59     1846.20     40.77 o 
  -3  10   2      416.02      446.94     14.23 o 
  -2  10   2       95.62      133.48     14.25 o 
  -1  10   2      576.05      617.94     16.25 o 
   0  10   2      496.54      425.99     13.64 o 
   1  10   2     5933.16     6029.16     57.09 o 
   2  10   2     1105.41     1126.06     25.77 o 
   3  10   2        0.27       -0.41      6.91 o 
   4  10   2       80.45       92.84     13.26 o 
   5  10   2      215.59      258.30     35.29 o 
   6  10   2        0.07      -15.53     10.35 o 
   7  10   2       85.38      109.01     23.61 o 
   8  10   2        3.82      -11.11     16.87 o 
   9  10   2       67.54       38.03     24.11 o 
  -9  11   2       18.87       11.75     21.46 o 
  -8  11   2      146.85      205.52     31.37 o 
  -7  11   2        4.43      -10.43     15.50 o 
  -6  11   2      654.18      659.48     28.04 o 
  -5  11   2     1015.56      965.06     31.49 o 
  -4  11   2       20.98       11.41      9.46 o 
  -3  11   2      643.93      646.62     17.92 o 
  -2  11   2      109.45      117.89     10.58 o 
  -1  11   2      586.53      585.34     16.47 o 
   0  11   2     1690.61     1649.67     29.57 o 
   1  11   2       14.45       20.79      6.59 o 
   2  11   2       12.24        7.94      6.75 o 
   3  11   2       25.46       10.32      8.11 o 
   4  11   2        3.46       -2.65      8.75 o 
   5  11   2        0.72       -7.41      9.41 o 
   6  11   2       35.29       40.59     14.33 o 
   7  11   2       11.78        9.32     14.79 o 
   8  11   2       21.35       34.08     20.58 o 
  -9  12   2      114.46      117.19     26.43 o 
  -8  12   2       14.85       16.49     19.88 o 
  -7  12   2       38.19       29.35     19.36 o 
  -6  12   2      151.73      171.46     25.46 o 
  -5  12   2      415.77      453.65     22.72 o 
  -4  12   2      207.29      254.52     25.70 o 
  -3  12   2      150.92      110.08     19.63 o 
  -2  12   2      258.54      242.50     12.08 o 
  -1  12   2     1800.52     1735.63     31.19 o 
   0  12   2        5.82       -5.00      4.97 o 
   1  12   2       88.52       94.74      9.78 o 
   2  12   2        5.34       12.17      7.73 o 
   3  12   2        1.07       -8.09      7.71 o 
   4  12   2      596.97      670.97     26.61 o 
   5  12   2      164.84      204.38     20.98 o 
   6  12   2      410.28      395.64     24.75 o 
   7  12   2      419.37      462.52     41.52 o 
   8  12   2        7.94       -8.88     14.84 o 
  -8  13   2       15.59        9.12     19.37 o 
  -7  13   2       74.63       91.51     22.98 o 
  -6  13   2        8.62       13.15     15.57 o 
  -5  13   2       26.33       28.72     13.75 o 
  -4  13   2     1411.97     1441.37     38.52 o 
  -3  13   2     1083.76      986.67     36.69 o 
  -2  13   2      764.80      768.62     20.66 o 
  -1  13   2      112.49      112.62     11.10 o 
   0  13   2       11.12        2.85      5.95 o 
   1  13   2       55.04       45.59     12.51 o 
   2  13   2       10.24       10.22      7.82 o 
   3  13   2       29.22       17.26      9.41 o 
   4  13   2      397.43      393.66     21.79 o 
   5  13   2      135.65      161.99     27.21 o 
   6  13   2       11.31       12.62     12.78 o 
   7  13   2      246.78      261.99     56.02 o 
   8  13   2        0.57      -13.11     15.17 o 
  -8  14   2       55.48       81.98     24.54 o 
  -7  14   2        0.67        0.99     18.13 o 
  -6  14   2      134.32      152.77     25.22 o 
  -5  14   2      172.83      199.06     21.30 o 
  -4  14   2      310.70      340.67     24.91 o 
  -3  14   2       13.81       17.12      9.81 o 
  -2  14   2       54.78       51.63     10.93 o 
  -1  14   2     1601.83     1575.92     39.70 o 
   0  14   2      778.67      748.36     24.22 o 
   1  14   2       85.91       86.89     15.67 o 
   2  14   2      489.21      458.70     20.80 o 
   3  14   2        2.53      -11.85      8.68 o 
   4  14   2        9.57       -0.64     10.79 o 
   5  14   2       16.06       13.85     12.74 o 
   6  14   2      105.64      102.60     20.21 o 
   7  14   2        1.29      -21.99     14.66 o 
   8  14   2        0.03       -6.05     19.61 o 
  -8  15   2       44.80       56.93     24.98 o 
  -7  15   2        0.34       -3.88     17.05 o 
  -6  15   2      229.21      309.89     34.86 o 
  -5  15   2       98.87      108.95     17.97 o 
  -4  15   2      427.43      389.56     22.14 o 
  -3  15   2       41.30       39.15     18.66 o 
  -2  15   2      270.05      304.32     20.65 o 
  -1  15   2      489.44      477.57     20.48 o 
   0  15   2        1.26       -7.79      7.51 o 
   1  15   2      137.37      146.23     40.59 o 
   2  15   2       23.35       22.40     10.67 o 
   3  15   2      176.56      196.68     19.97 o 
   4  15   2       38.45       28.24     13.16 o 
   5  15   2      107.66      136.49     20.38 o 
   6  15   2      118.89      106.46     20.37 o 
   7  15   2       29.60       33.47     18.83 o 
  -7  16   2       23.34       38.92     23.45 o 
  -6  16   2       12.05        7.60     17.74 o 
  -5  16   2      116.18       87.15     33.82 o 
  -4  16   2       13.00       29.11     12.69 o 
  -3  16   2     1344.05     1337.99     38.90 o 
  -2  16   2      243.40      289.92     21.93 o 
  -1  16   2     1328.45     1285.74     38.58 o 
   0  16   2      103.59      112.12     18.36 o 
   1  16   2       11.17       13.09     12.16 o 
   2  16   2        1.34       -2.67      9.35 o 
   3  16   2       32.26       21.38     10.93 o 
   4  16   2      160.43      191.06     22.00 o 
   5  16   2       91.85       94.17     18.97 o 
   6  16   2      102.93       43.79     17.71 o 
   7  16   2        8.69       -1.26     16.00 o 
  -7  17   2       44.58       67.63     26.75 o 
  -6  17   2       56.25       89.54     24.71 o 
  -5  17   2      548.65      547.76     34.53 o 
  -4  17   2      201.36      213.08     22.41 o 
  -3  17   2      304.68      365.18     26.80 o 
  -2  17   2      722.62      697.26     27.16 o 
  -1  17   2      171.55      210.88     19.85 o 
   0  17   2        0.37       -7.77      9.98 o 
   1  17   2       26.90       38.29     14.45 o 
   2  17   2       13.81       11.07     14.59 o 
   3  17   2       11.58        5.90     12.01 o 
   4  17   2       20.36       17.53     13.67 o 
   5  17   2      364.15      378.71     34.14 o 
   6  17   2       77.23       83.73     23.88 o 
  -6  18   2       18.33       16.26     20.68 o 
  -5  18   2      276.83      346.27     36.07 o 
  -4  18   2       14.05       19.53     13.93 o 
  -3  18   2      235.50      257.14     23.93 o 
  -2  18   2      361.42      370.54     21.07 o 
  -1  18   2      426.91      438.36     40.48 o 
   0  18   2      316.46      300.83     35.62 o 
   1  18   2      144.30      117.42     30.11 o 
   2  18   2        0.90       -8.97     13.24 o 
   3  18   2       47.60       16.08     12.73 o 
   4  18   2      138.30      182.54     22.80 o 
   5  18   2      143.15      134.56     23.61 o 
   6  18   2        1.54       -7.21     14.95 o 
  -6  19   2       50.56       44.76     22.84 o 
  -5  19   2       31.38       49.74     21.25 o 
  -4  19   2      249.39      340.27     32.40 o 
  -3  19   2      389.36      375.42     26.58 o 
  -2  19   2       17.20        6.41     11.59 o 
  -1  19   2      373.27      334.46     27.63 o 
   0  19   2       24.00       -0.77     12.67 o 
   1  19   2        4.11       15.94     13.95 o 
   2  19   2      244.34      175.32     25.85 o 
   3  19   2       82.52       58.89     16.79 o 
   4  19   2        3.89        1.90     13.06 o 
   5  19   2       32.80       29.29     17.45 o 
  -5  20   2        0.43       -1.42     18.43 o 
  -4  20   2       73.96       69.16     17.97 o 
  -3  20   2      170.17      149.09     21.19 o 
  -2  20   2        4.01       -2.89     11.06 o 
  -1  20   2      453.08      467.97     38.88 o 
   0  20   2       20.55       -0.86     13.94 o 
   1  20   2       30.83       26.55     16.73 o 
   2  20   2      261.08      290.32     32.77 o 
   3  20   2       22.12       17.04     22.45 o 
   4  20   2      274.67      277.87     28.93 o 
   5  20   2        3.68       -3.59     16.02 o 
  -4  21   2       17.17       19.99     20.81 o 
  -3  21   2       10.83       12.43     14.77 o 
  -2  21   2       35.60       24.52     13.54 o 
  -1  21   2      166.37      200.70     28.12 o 
   0  21   2      356.43      411.85     36.50 o 
   1  21   2       23.43       12.16     16.50 o 
   2  21   2      194.99      240.80     33.42 o 
   3  21   2      211.79      255.23     34.21 o 
   4  21   2       20.48       40.30     17.57 o 
  -3  22   2        0.08      -20.61     13.90 o 
  -2  22   2       35.03       23.66     14.12 o 
  -1  22   2        2.37       -4.50     17.55 o 
   0  22   2      262.26      301.73     34.31 o 
   1  22   2      606.16      552.26     35.59 o 
   2  22   2       10.58       19.73     19.27 o 
   3  22   2        9.54      -19.87     19.03 o 
  -2  23   2       24.59        8.07     13.66 o 
  -1  23   2       18.26        9.28     18.08 o 
   0  23   2        0.70        5.19     18.38 o 
   1  23   2       13.07        5.70     20.44 o 
 -10   1   3      174.29      270.47     58.68 o 
  -9   1   3       85.44      142.09     28.87 o 
  -8   1   3      807.59      793.71     42.31 o 
  -7   1   3        1.53      -14.22     11.15 o 
  -6   1   3        3.53        5.04      8.19 o 
  -5   1   3     1428.81     1478.47     33.52 o 
  -4   1   3       19.94       21.47      6.57 o 
  -3   1   3      387.46      379.34      8.96 o 
  -2   1   3       79.68       85.42      5.45 o 
  -1   1   3      899.49      902.03     14.31 o 
   0   1   3      721.37      685.66     13.30 o 
   1   1   3    12526.79    12540.17    120.21 o 
   2   1   3      290.76      311.67     11.88 o 
   3   1   3       28.39       24.51      4.02 o 
   4   1   3      179.09      151.58      8.39 o 
   5   1   3      246.10      249.02     22.11 o 
   6   1   3       62.75       26.21     17.45 o 
   7   1   3       65.16       36.01     18.78 o 
   8   1   3        2.25      -15.80     17.40 o 
   9   1   3        5.01       12.24     20.25 o 
 -10   2   3      132.94      203.34     56.92 o 
  -9   2   3      211.45      248.82     52.37 o 
  -8   2   3        4.15       15.71     15.91 o 
  -7   2   3        6.91       22.72     14.68 o 
  -6   2   3      229.14      243.74     15.98 o 
  -5   2   3      651.30      659.55     17.80 o 
  -4   2   3      128.18      133.73     12.56 o 
  -3   2   3        5.76       10.48      3.40 o 
  -2   2   3     4908.33     5073.17     63.49 o 
  -1   2   3     1095.65     1075.43     25.27 o 
   0   2   3      378.80      365.10      9.53 o 
   1   2   3      143.59      128.13     13.28 o 
   2   2   3      488.68      472.68     10.86 o 
   3   2   3      507.73      494.38     12.56 o 
   4   2   3        0.09        0.26      3.85 o 
   5   2   3       15.43       21.99      8.34 o 
   6   2   3      349.57      363.97     44.06 o 
   7   2   3       52.60        6.07     16.12 o 
   8   2   3       11.45        1.20     17.53 o 
   9   2   3       25.15       15.78     20.86 o 
 -10   3   3       61.21       90.34     30.95 o 
  -9   3   3       12.49        0.91     29.23 o 
  -8   3   3      507.25      525.68     38.48 o 
  -7   3   3     1717.85     1784.59     44.32 o 
  -6   3   3      332.06      323.56     15.03 o 
  -5   3   3      785.70      775.01     19.60 o 
  -4   3   3      480.09      492.10     13.60 o 
  -3   3   3     1116.05     1215.94     19.54 o 
  -2   3   3     5069.89     5169.71     65.23 o 
  -1   3   3     4826.42     4947.35     57.48 o 
   0   3   3     3475.80     3485.41     54.30 o 
   1   3   3     4699.96     4715.35     67.83 o 
   2   3   3      207.29      200.58      7.80 o 
   3   3   3     1875.92     1954.84     29.56 o 
   4   3   3     1609.97     1673.14     31.97 o 
   5   3   3      100.58      107.04     29.36 o 
   6   3   3      486.33      397.87     31.37 o 
   7   3   3      219.27      154.39     27.44 o 
   8   3   3       29.14        3.72     18.20 o 
   9   3   3       37.73       36.04     31.16 o 
 -10   4   3      125.23      170.52     38.38 o 
  -9   4   3       10.25       -1.59     22.07 o 
  -8   4   3       21.69       13.70     19.28 o 
  -7   4   3      615.18      592.83     25.45 o 
  -6   4   3      888.86      894.40     23.77 o 
  -5   4   3      666.20      720.77     19.17 o 
  -4   4   3      418.14      394.11     13.20 o 
  -3   4   3     2004.69     2171.88     48.86 o 
  -2   4   3      476.84      535.07     10.98 o 
  -1   4   3      804.82      745.78     12.80 o 
   0   4   3     2164.82     2127.50     33.64 o 
   1   4   3        0.15       -3.45      2.30 o 
   2   4   3      924.80      892.44     22.15 o 
   3   4   3      285.18      257.01     10.69 o 
   4   4   3     1862.35     1954.38     47.75 o 
   5   4   3      416.43      394.23     19.15 o 
   6   4   3      943.47      817.24    112.12 o 
   7   4   3     1299.77     1235.47    100.55 o 
   8   4   3       32.92       16.99     19.29 o 
   9   4   3       52.40       25.44     29.71 o 
 -10   5   3        9.22        9.95     25.41 o 
  -9   5   3       42.85       38.10     28.64 o 
  -8   5   3       10.02        7.19     20.35 o 
  -7   5   3      555.20      562.64     24.37 o 
  -6   5   3      318.21      260.27     16.63 o 
  -5   5   3      303.89      295.51     12.69 o 
  -4   5   3     3190.25     3392.11     41.69 o 
  -3   5   3      519.90      493.51     11.81 o 
  -2   5   3     1646.29     1623.90     21.81 o 
  -1   5   3      895.29      875.66     14.70 o 
   0   5   3      244.43      262.22      8.09 o 
   1   5   3       33.75       19.40      3.75 o 
   2   5   3        4.02        0.71      3.28 o 
   3   5   3      930.94      905.96     23.74 o 
   4   5   3     2165.76     2167.85     43.89 o 
   5   5   3       71.23       89.62     23.31 o 
   6   5   3     1437.94     1476.54     39.85 o 
   7   5   3        3.96       -4.15     15.19 o 
   8   5   3       67.89       61.67     31.00 o 
   9   5   3        0.36      -12.04     16.33 o 
 -10   6   3        4.43      -18.33     26.39 o 
  -9   6   3       40.37       39.63     27.77 o 
  -8   6   3       89.88      105.55     37.46 o 
  -7   6   3      158.02      224.06     54.62 o 
  -6   6   3        1.69        7.12      8.70 o 
  -5   6   3      127.23      134.28     12.72 o 
  -4   6   3     2180.64     2174.47     33.58 o 
  -3   6   3     1043.24      956.05     17.48 o 
  -2   6   3     4215.84     4471.64     46.73 o 
  -1   6   3       82.93       97.71      7.81 o 
   0   6   3      653.43      664.78     13.40 o 
   1   6   3      577.52      601.01     13.79 o 
   2   6   3      515.49      502.15     12.19 o 
   3   6   3      563.62      587.27     14.42 o 
   4   6   3     1215.41     1223.60     35.31 o 
   5   6   3       20.82       35.24     16.42 o 
   6   6   3      105.44      137.75     18.38 o 
   7   6   3      133.69       86.67     35.67 o 
   8   6   3      101.52      100.08     23.54 o 
   9   6   3       17.39        2.19     18.20 o 
  -9   7   3       40.14       54.87     27.33 o 
  -8   7   3       36.16       20.41     29.87 o 
  -7   7   3        2.19      -14.71     19.67 o 
  -6   7   3      452.60      433.62     44.62 o 
  -5   7   3     2310.05     2286.31     37.79 o 
  -4   7   3       69.70       86.70     13.37 o 
  -3   7   3      139.09      130.85     10.31 o 
  -2   7   3      604.22      564.19     12.95 o 
  -1   7   3     4124.51     4315.61     57.30 o 
   0   7   3      350.92      354.62     10.20 o 
   1   7   3        3.25        1.18      3.44 o 
   2   7   3       77.68       68.03      6.60 o 
   3   7   3      354.70      304.34     13.39 o 
   4   7   3     1278.87     1233.38     29.09 o 
   5   7   3      153.24      139.34     15.77 o 
   6   7   3       91.59       93.97     15.59 o 
   7   7   3       35.20       19.75     15.96 o 
   8   7   3       72.26       54.35     21.97 o 
   9   7   3       27.99       15.80     20.74 o 
  -9   8   3       26.97       51.14     37.78 o 
  -8   8   3      199.18      230.39     49.01 o 
  -7   8   3       44.63       52.69     16.77 o 
  -6   8   3       22.17        9.31     13.25 o 
  -5   8   3      433.85      414.95     16.24 o 
  -4   8   3     1961.72     2033.61     33.22 o 
  -3   8   3      308.38      278.24     10.84 o 
  -2   8   3      112.39      149.28      8.59 o 
  -1   8   3      574.33      612.49     13.87 o 
   0   8   3      202.10      173.08      8.14 o 
   1   8   3      224.42      221.28      8.82 o 
   2   8   3      370.98      370.13     15.66 o 
   3   8   3      355.42      350.36     11.01 o 
   4   8   3       88.41       89.90     12.49 o 
   5   8   3      317.11      354.82     42.00 o 
   6   8   3      161.58      179.24     30.84 o 
   7   8   3       22.52       -2.33     15.45 o 
   8   8   3        0.89       -5.62     17.17 o 
   9   8   3        8.43      -13.15     19.19 o 
  -9   9   3      103.58      113.46     47.08 o 
  -8   9   3        3.06        8.73     18.19 o 
  -7   9   3      116.24      147.79     24.92 o 
  -6   9   3     1338.22     1330.92     77.78 o 
  -5   9   3        0.46       -9.89      8.40 o 
  -4   9   3      205.12      205.18     12.09 o 
  -3   9   3      482.04      474.37     17.43 o 
  -2   9   3      261.07      257.05     10.09 o 
  -1   9   3       24.70       37.83      7.54 o 
   0   9   3      219.32      260.54      9.59 o 
   1   9   3      555.22      531.89     13.25 o 
   2   9   3      188.78      170.25      8.62 o 
   3   9   3       75.75       92.43     10.98 o 
   4   9   3        9.91       -0.86      7.83 o 
   5   9   3       23.26       13.94     10.24 o 
   6   9   3       41.70       36.24     12.63 o 
   7   9   3       24.22       22.11     17.78 o 
   8   9   3        0.10      -10.41     18.76 o 
   9   9   3        0.71      -25.66     18.87 o 
  -9  10   3        0.39      -33.51     32.81 o 
  -8  10   3       79.07      112.07     25.19 o 
  -7  10   3       40.28       42.46     20.60 o 
  -6  10   3     1419.91     1394.25     49.57 o 
  -5  10   3      371.97      400.78     19.79 o 
  -4  10   3       67.44       85.95     10.12 o 
  -3  10   3      955.59     1006.88     34.33 o 
  -2  10   3      553.46      571.85     20.69 o 
  -1  10   3     1049.71     1075.10     20.53 o 
   0  10   3      330.20      287.45     10.40 o 
   1  10   3      624.00      641.02     15.15 o 
   2  10   3      299.27      304.26     10.36 o 
   3  10   3        2.08       -7.66      6.34 o 
   4  10   3      358.71      374.67     19.53 o 
   5  10   3      218.18      245.33     21.39 o 
   6  10   3      126.98      139.99     20.68 o 
   7  10   3        0.42       -1.45     16.61 o 
   8  10   3       25.89        6.03     19.01 o 
  -9  11   3       86.59       53.66     39.28 o 
  -8  11   3       66.90       91.73     24.33 o 
  -7  11   3      146.35      124.26     24.92 o 
  -6  11   3      105.17      112.14     21.78 o 
  -5  11   3        0.06        1.67     23.70 o 
  -4  11   3      463.53      452.28     20.17 o 
  -3  11   3       80.02       96.90     10.21 o 
  -2  11   3      593.57      610.01     21.17 o 
  -1  11   3        2.04       -5.07      4.67 o 
   0  11   3     1367.95     1402.27     35.16 o 
   1  11   3      117.18      106.90      8.85 o 
   2  11   3      324.83      302.35     17.93 o 
   3  11   3      409.53      406.74     17.49 o 
   4  11   3        9.90       14.26     10.13 o 
   5  11   3       29.03       22.77     12.03 o 
   6  11   3        5.33       -3.67     15.51 o 
   7  11   3       13.58        5.06     18.35 o 
   8  11   3       42.17       22.67     21.18 o 
  -8  12   3       22.50       25.15     42.19 o 
  -7  12   3        0.77      -15.32     15.75 o 
  -6  12   3      603.78      594.56     34.16 o 
  -5  12   3      158.45      173.53     24.15 o 
  -4  12   3     1206.46     1241.61     34.17 o 
  -3  12   3     1323.57     1359.57     28.47 o 
  -2  12   3        0.23       -6.85      5.57 o 
  -1  12   3      223.63      218.11     14.99 o 
   0  12   3       54.28       44.65      7.27 o 
   1  12   3        1.45       -0.42      4.96 o 
   2  12   3      253.05      254.95     15.10 o 
   3  12   3        0.80        1.35      8.14 o 
   4  12   3      326.19      345.57     20.92 o 
   5  12   3       33.46       29.68     12.86 o 
   6  12   3      103.57      133.43     21.39 o 
   7  12   3        1.26      -12.78     13.32 o 
   8  12   3       31.05       22.68     22.45 o 
  -8  13   3      144.54      197.51     33.06 o 
  -7  13   3       96.62       95.07     24.01 o 
  -6  13   3      580.64      574.80     34.09 o 
  -5  13   3      330.39      331.74     31.93 o 
  -4  13   3     1009.92      976.78     31.22 o 
  -3  13   3      636.66      621.20     23.73 o 
  -2  13   3      369.89      357.52     16.45 o 
  -1  13   3       27.29       20.18      6.59 o 
   0  13   3      254.03      255.82     11.22 o 
   1  13   3       98.96      101.42     11.43 o 
   2  13   3       77.20       83.15     14.89 o 
   3  13   3       26.38       10.80     10.08 o 
   4  13   3      539.14      556.80     28.46 o 
   5  13   3        0.49       -0.92     10.98 o 
   6  13   3       30.76       11.30     12.94 o 
   7  13   3      105.34      103.07     20.53 o 
   8  13   3       24.33       -1.73     20.59 o 
  -8  14   3        0.08      -21.74     18.55 o 
  -7  14   3       28.00       13.70     18.49 o 
  -6  14   3       45.90       64.05     19.80 o 
  -5  14   3      910.55      960.56     42.29 o 
  -4  14   3        0.16       -2.44      9.20 o 
  -3  14   3      222.64      226.24     19.80 o 
  -2  14   3      816.11      812.33     40.27 o 
  -1  14   3     2073.43     2004.44     69.07 o 
   0  14   3      322.52      302.48     12.70 o 
   1  14   3      650.85      574.87     19.94 o 
   2  14   3        1.48        3.17     10.87 o 
   3  14   3       97.19       91.05     15.22 o 
   4  14   3        9.79        7.37     10.73 o 
   5  14   3      394.41      388.86     24.82 o 
   6  14   3      162.40      151.06     21.53 o 
   7  14   3       16.00       18.91     15.82 o 
  -8  15   3      154.72      174.25     31.38 o 
  -7  15   3       12.18      -16.56     16.85 o 
  -6  15   3        8.89       -2.75     15.93 o 
  -5  15   3       26.29       14.46     16.52 o 
  -4  15   3       46.76       48.99     14.49 o 
  -3  15   3       38.67       37.05     11.74 o 
  -2  15   3       61.50       67.22     12.29 o 
  -1  15   3       99.30      116.34     11.96 o 
   0  15   3     1013.93      979.13     26.22 o 
   1  15   3     1610.69     1563.76     41.10 o 
   2  15   3      175.51      200.24     24.84 o 
   3  15   3        0.31       -9.08      9.40 o 
   4  15   3        1.15      -12.32     10.99 o 
   5  15   3       30.09       11.77     14.01 o 
   6  15   3        6.71        4.24     13.55 o 
   7  15   3       35.73       15.46     16.39 o 
  -7  16   3       10.57        0.59     19.14 o 
  -6  16   3      782.34      835.60     45.61 o 
  -5  16   3       92.65       85.93     23.30 o 
  -4  16   3      416.55      402.07     22.86 o 
  -3  16   3      257.24      257.19     22.79 o 
  -2  16   3      234.75      221.42     20.25 o 
  -1  16   3      672.15      653.27     32.54 o 
   0  16   3     1266.45     1257.92     30.94 o 
   1  16   3      267.18      315.33     33.91 o 
   2  16   3     1167.02     1107.53     43.69 o 
   3  16   3       63.27       97.81     17.52 o 
   4  16   3        0.23       -9.30     12.06 o 
   5  16   3        0.52      -16.82     11.85 o 
   6  16   3       20.61        6.65     24.53 o 
   7  16   3      145.01      184.16     26.95 o 
  -7  17   3       44.22       14.94     22.47 o 
  -6  17   3        8.11      -12.15     16.59 o 
  -5  17   3       18.83       18.15     17.30 o 
  -4  17   3       68.92       42.83     18.27 o 
  -3  17   3      274.19      259.93     26.96 o 
  -2  17   3        1.08       -1.10     10.27 o 
  -1  17   3      859.31      735.46     27.35 o 
   0  17   3       11.42       19.20     10.57 o 
   1  17   3        0.06       -5.57     14.48 o 
   2  17   3      375.05      387.11     27.06 o 
   3  17   3       75.88       22.60     17.23 o 
   4  17   3       44.31       47.41     17.27 o 
   5  17   3        7.24        8.54     14.21 o 
   6  17   3       22.10        7.57     16.21 o 
  -6  18   3       14.60        7.18     20.74 o 
  -5  18   3       69.45       77.79     23.67 o 
  -4  18   3       68.72       70.78     28.24 o 
  -3  18   3      224.59      247.40     38.60 o 
  -2  18   3       24.47       24.33     12.20 o 
  -1  18   3       59.80       69.26     15.32 o 
   0  18   3       13.11        8.33     10.12 o 
   1  18   3       89.37      130.34     22.76 o 
   2  18   3       26.95       31.98     17.14 o 
   3  18   3        0.38      -23.10     15.40 o 
   4  18   3       35.97        1.96     13.38 o 
   5  18   3       26.47       15.46     15.98 o 
   6  18   3        0.04      -17.17     16.59 o 
  -6  19   3       10.30      -10.12     20.67 o 
  -5  19   3       40.76       69.66     23.29 o 
  -4  19   3       13.78        9.86     18.89 o 
  -3  19   3       43.98       45.36     15.46 o 
  -2  19   3      196.10      210.50     21.55 o 
  -1  19   3      374.55      319.98     71.55 o 
   0  19   3      180.75      192.13     27.39 o 
   1  19   3        0.85       -6.26     14.34 o 
   2  19   3      153.99      156.93     25.65 o 
   3  19   3        9.56       -7.69     15.77 o 
   4  19   3       55.65       57.45     18.57 o 
   5  19   3        7.42       -0.37     16.50 o 
  -5  20   3       63.17       82.68     25.80 o 
  -4  20   3       10.46       -2.57     17.90 o 
  -3  20   3        3.33      -16.06     11.98 o 
  -2  20   3        0.39      -10.53     11.58 o 
  -1  20   3        1.94        6.50     11.82 o 
   0  20   3       19.34        0.81     16.59 o 
   1  20   3        2.42      -10.17     15.04 o 
   2  20   3        1.54      -13.97     15.25 o 
   3  20   3      170.67      194.03     31.52 o 
   4  20   3      152.76      118.26     28.10 o 
  -4  21   3        0.02        8.91     19.91 o 
  -3  21   3       17.80       -5.00     17.23 o 
  -2  21   3        5.86       11.34     12.63 o 
  -1  21   3        6.49       -8.12     10.49 o 
   0  21   3        1.35       -5.17     15.37 o 
   1  21   3       52.84       46.79     19.56 o 
   2  21   3      197.69      192.47     31.61 o 
   3  21   3        6.45        0.69     19.87 o 
  -3  22   3        0.41      -11.83     18.25 o 
  -2  22   3       10.60       -1.70     12.90 o 
  -1  22   3       60.71       26.10     21.10 o 
   0  22   3        0.53      -18.53     15.32 o 
   1  22   3       84.55       49.74     20.92 o 
   2  22   3       59.18       33.02     20.74 o 
 -10   0   4       46.41       43.29     35.32 o 
  -9   0   4       96.31      142.21     42.75 o 
  -8   0   4      614.51      630.98     53.17 o 
  -7   0   4      124.42      198.86     37.09 o 
  -6   0   4     1326.21     1239.14     65.14 o 
  -5   0   4      715.72      675.67     34.84 o 
  -4   0   4       11.64       15.07      6.34 o 
  -3   0   4      560.65      628.47     14.88 o 
  -2   0   4     1047.76     1001.44     21.69 o 
  -1   0   4       16.03       18.92     12.61 o 
   0   0   4      129.89      151.16     10.33 o 
   1   0   4      168.15      176.48     15.12 o 
   2   0   4     4286.06     4346.93     78.26 o 
   3   0   4     5910.57     5871.05    103.12 o 
   4   0   4       38.79       30.93     12.08 o 
   5   0   4       40.43       22.80     12.24 o 
   6   0   4      389.47      373.45     39.01 o 
   7   0   4       46.57       56.33     29.93 o 
   8   0   4       86.33       81.50     34.26 o 
   9   0   4       41.18       -7.16     30.68 o 
 -10   1   4      138.25      149.37     47.72 o 
  -9   1   4      219.27      256.48     36.73 o 
  -8   1   4      172.13      187.57     28.84 o 
  -7   1   4      470.25      477.25     34.47 o 
  -6   1   4      425.59      391.13     26.03 o 
  -5   1   4     1745.20     1691.71     35.17 o 
  -4   1   4     3976.94     4018.01     46.43 o 
  -3   1   4     1157.57     1275.78     23.85 o 
  -2   1   4      417.38      434.62     32.72 o 
  -1   1   4       87.55       78.01      7.84 o 
   0   1   4     1383.61     1419.44     23.03 o 
   1   1   4       25.31       11.57      4.94 o 
   2   1   4      203.51      204.75     14.26 o 
   3   1   4     2292.86     2399.91     39.82 o 
   4   1   4     1225.71     1269.05     29.19 o 
   5   1   4      111.41      106.31     13.05 o 
   6   1   4       41.65       49.42     18.07 o 
   7   1   4       25.03        3.52     16.15 o 
   8   1   4       12.88       13.65     19.77 o 
   9   1   4        1.68      -11.38     20.32 o 
 -10   2   4       29.54        2.99     34.15 o 
  -9   2   4       79.58      125.41     27.73 o 
  -8   2   4       79.63       91.84     23.26 o 
  -7   2   4        2.02        3.98     14.07 o 
  -6   2   4      128.11      138.00     21.84 o 
  -5   2   4     1315.52     1330.49     31.03 o 
  -4   2   4      457.92      461.55     10.90 o 
  -3   2   4     3059.19     3421.73     49.71 o 
  -2   2   4      395.82      407.22     18.06 o 
  -1   2   4      674.55      647.58     13.38 o 
   0   2   4     1115.53     1013.03     25.26 o 
   1   2   4       30.90       34.61      5.92 o 
   2   2   4      215.33      181.88     10.39 o 
   3   2   4      325.82      319.84     13.72 o 
   4   2   4       72.86       81.62     11.77 o 
   5   2   4       70.89       49.39     10.65 o 
   6   2   4        0.14       -2.08     14.72 o 
   7   2   4      189.98      110.10     24.58 o 
   8   2   4       22.82       24.66     20.61 o 
   9   2   4        3.07      -30.54     22.23 o 
 -10   3   4        0.08      -12.72     24.46 o 
  -9   3   4       16.77       20.41     31.00 o 
  -8   3   4      123.88      137.24     26.31 o 
  -7   3   4       42.76       52.81     21.59 o 
  -6   3   4      744.58      702.41     34.11 o 
  -5   3   4        1.15        8.09      7.27 o 
  -4   3   4        2.53       -2.29      5.11 o 
  -3   3   4     4149.18     4636.28     63.59 o 
  -2   3   4     1718.39     1840.33     31.90 o 
  -1   3   4      301.94      391.99     12.61 o 
   0   3   4       90.05       91.08     11.22 o 
   1   3   4     1375.49     1379.53     33.35 o 
   2   3   4     1586.58     1565.41     31.63 o 
   3   3   4      763.54      795.85     17.08 o 
   4   3   4      161.69      179.90     10.78 o 
   5   3   4       20.97       15.26      8.75 o 
   6   3   4      233.61      303.78     35.57 o 
   7   3   4      766.51      734.21     41.26 o 
   8   3   4       30.71       37.43     21.50 o 
   9   3   4      141.11      117.40     44.52 o 
 -10   4   4       13.70       32.73     27.14 o 
  -9   4   4        7.03        0.13     20.48 o 
  -8   4   4       14.58       29.89     17.84 o 
  -7   4   4      634.81      581.07     33.66 o 
  -6   4   4      349.74      352.56     18.95 o 
  -5   4   4     1340.27     1394.31     35.43 o 
  -4   4   4        2.68        4.05      4.05 o 
  -3   4   4      232.54      261.89     22.62 o 
  -2   4   4      118.46      133.15      5.84 o 
  -1   4   4       51.06       54.18      5.87 o 
   0   4   4     4876.97     5166.83     78.57 o 
   1   4   4     2737.99     2692.67     34.58 o 
   2   4   4        1.61       -1.99      4.34 o 
   3   4   4      793.04      830.19     17.90 o 
   4   4   4      111.24      112.89     16.35 o 
   5   4   4       71.82       45.03     12.87 o 
   6   4   4      648.45      721.85     38.88 o 
   7   4   4       19.98        2.49     17.06 o 
   8   4   4      433.68      451.79     46.97 o 
   9   4   4       20.28       -0.67     23.22 o 
 -10   5   4      180.75      239.07     43.53 o 
  -9   5   4       12.61        3.73     22.55 o 
  -8   5   4        0.36      -17.61     17.44 o 
  -7   5   4       42.27       41.10     16.16 o 
  -6   5   4      127.79      149.73     16.04 o 
  -5   5   4      212.25      237.92     32.25 o 
  -4   5   4      957.53      994.52     21.41 o 
  -3   5   4       91.67       73.17      6.52 o 
  -2   5   4      107.28      108.09      7.52 o 
  -1   5   4     3805.21     4012.38     43.25 o 
   0   5   4     4191.25     4362.03     67.14 o 
   1   5   4      424.70      447.15     11.18 o 
   2   5   4       50.43       38.04      9.14 o 
   3   5   4      326.00      347.32     11.84 o 
   4   5   4       17.43       15.96      6.01 o 
   5   5   4       26.02       33.20     12.01 o 
   6   5   4     1106.96     1072.28     54.14 o 
   7   5   4      142.43      155.53     28.43 o 
   8   5   4      121.85      106.61     27.49 o 
   9   5   4      275.10      267.46     35.75 o 
  -9   6   4       20.07       30.08     25.23 o 
  -8   6   4       16.83        5.71     19.56 o 
  -7   6   4       75.04       72.64     24.61 o 
  -6   6   4      182.09      229.79     34.25 o 
  -5   6   4      583.34      598.63     19.66 o 
  -4   6   4        1.37       -4.62      4.33 o 
  -3   6   4      119.41      142.45     11.13 o 
  -2   6   4     6382.30     7173.48     69.66 o 
  -1   6   4      390.47      387.18     10.80 o 
   0   6   4      145.93      160.13      8.73 o 
   1   6   4      133.38      157.02     13.86 o 
   2   6   4       67.98       63.00     10.42 o 
   3   6   4      810.37      807.08     18.10 o 
   4   6   4       55.51       41.09      9.29 o 
   5   6   4      449.55      487.00     23.67 o 
   6   6   4      415.48      464.99     56.38 o 
   7   6   4        0.18        3.18     15.15 o 
   8   6   4      174.38      160.96     36.13 o 
   9   6   4      150.94      157.66     30.65 o 
  -9   7   4      176.91      187.58     39.89 o 
  -8   7   4        2.59       -4.23     28.89 o 
  -7   7   4      523.93      488.02     40.62 o 
  -6   7   4      252.02      244.33     15.48 o 
  -5   7   4       15.32        8.05      9.92 o 
  -4   7   4        0.12       -3.85      4.80 o 
  -3   7   4      301.64      328.76     10.51 o 
  -2   7   4     1443.87     1564.36     23.73 o 
  -1   7   4     1337.74     1442.23     22.77 o 
   0   7   4      268.24      315.46     10.30 o 
   1   7   4      564.67      547.29     14.70 o 
   2   7   4       26.65       17.62      6.19 o 
   3   7   4      373.00      346.45     12.08 o 
   4   7   4      190.79      206.67     14.48 o 
   5   7   4       36.92       41.94     11.53 o 
   6   7   4       44.18       37.81     17.43 o 
   7   7   4       13.52       11.82     20.79 o 
   8   7   4        4.91        3.56     16.37 o 
   9   7   4      190.65      173.31     32.46 o 
  -9   8   4      218.69      260.34     41.53 o 
  -8   8   4      238.96      297.54     46.81 o 
  -7   8   4        4.14      -14.52     17.37 o 
  -6   8   4      210.89      259.97     23.89 o 
  -5   8   4      191.90      186.33     13.49 o 
  -4   8   4      608.12      578.39     20.90 o 
  -3   8   4       21.44       10.44      5.04 o 
  -2   8   4     2193.36     2285.69     47.36 o 
  -1   8   4      317.98      273.07      9.97 o 
   0   8   4     2386.24     2495.54     33.31 o 
   1   8   4     3182.95     3371.60     81.95 o 
   2   8   4      132.72      168.33     20.53 o 
   3   8   4        1.07       -3.86      5.78 o 
   4   8   4       27.42       31.59      9.28 o 
   5   8   4       47.21       37.39     20.98 o 
   6   8   4      119.46      113.21     22.88 o 
   7   8   4        8.96        3.81     17.74 o 
   8   8   4       51.44       42.94     20.93 o 
  -9   9   4       55.21       56.77     29.33 o 
  -8   9   4       17.37       15.14     23.01 o 
  -7   9   4        8.13      -12.29     18.67 o 
  -6   9   4        0.11        2.17     11.50 o 
  -5   9   4       64.78       41.73      9.40 o 
  -4   9   4       97.71       93.33     12.87 o 
  -3   9   4      616.38      584.13     15.30 o 
  -2   9   4     2471.60     2485.29     47.70 o 
  -1   9   4     2275.70     2232.57     31.65 o 
   0   9   4        0.71       -1.28      4.42 o 
   1   9   4        2.81        2.41      4.40 o 
   2   9   4      250.89      250.81     25.66 o 
   3   9   4       23.29       15.45      7.47 o 
   4   9   4      431.89      396.43     17.81 o 
   5   9   4        2.37        4.10     10.02 o 
   6   9   4      137.54      148.98     25.77 o 
   7   9   4      103.47      128.54     25.86 o 
   8   9   4       51.19       21.30     21.95 o 
  -9  10   4      180.40      255.59     78.34 o 
  -8  10   4      193.34      195.22     36.10 o 
  -7  10   4       79.46       70.07     17.93 o 
  -6  10   4        1.36      -15.04     10.03 o 
  -5  10   4      614.78      554.63     26.56 o 
  -4  10   4       28.74       21.10      8.47 o 
  -3  10   4      367.97      333.63     12.21 o 
  -2  10   4      357.13      341.84     13.04 o 
  -1  10   4      701.64      643.81     16.16 o 
   0  10   4     2513.90     2637.30     36.16 o 
   1  10   4      784.97      804.15     17.88 o 
   2  10   4       22.83       15.63      9.81 o 
   3  10   4      377.00      366.23     16.83 o 
   4  10   4       70.92       64.67     11.36 o 
   5  10   4       25.92       33.16     11.69 o 
   6  10   4       10.50        9.32     15.69 o 
   7  10   4       28.49        3.51     22.55 o 
   8  10   4       71.62       58.99     23.33 o 
  -9  11   4       21.56       45.31     28.30 o 
  -8  11   4       95.47       84.82     28.38 o 
  -7  11   4       30.08       21.97     16.22 o 
  -6  11   4      151.55      191.75     22.54 o 
  -5  11   4      177.22      206.26     35.94 o 
  -4  11   4     2415.62     2381.76     60.91 o 
  -3  11   4      198.04      225.17     13.74 o 
  -2  11   4      166.91      169.74     14.30 o 
  -1  11   4       38.54       40.68      7.31 o 
   0  11   4      170.46      165.80     11.25 o 
   1  11   4      821.78      801.77     23.70 o 
   2  11   4       73.41       47.63     12.30 o 
   3  11   4        7.99        3.05      7.66 o 
   4  11   4        0.45      -12.80      8.53 o 
   5  11   4       82.87       85.61     16.13 o 
   6  11   4        1.52      -13.04     15.62 o 
   7  11   4        6.55       -6.91     18.60 o 
   8  11   4       16.34       16.83     21.08 o 
  -8  12   4       15.49        9.84     22.56 o 
  -7  12   4       30.25       16.65     15.98 o 
  -6  12   4      534.74      536.81     28.00 o 
  -5  12   4      381.91      389.46     24.68 o 
  -4  12   4     2554.32     2521.56     56.23 o 
  -3  12   4      847.76      886.33     21.82 o 
  -2  12   4      659.43      663.28     19.81 o 
  -1  12   4      180.64      199.01     12.81 o 
   0  12   4      210.80      210.67     12.45 o 
   1  12   4      675.45      652.37     20.28 o 
   2  12   4     1562.68     1632.20     42.80 o 
   3  12   4       12.79        7.33     11.66 o 
   4  12   4      160.56      200.55     27.38 o 
   5  12   4        3.01       -4.84     10.92 o 
   6  12   4      366.37      437.62     25.92 o 
   7  12   4        7.14      -11.75     19.45 o 
   8  12   4        6.33       -2.30     21.46 o 
  -8  13   4       24.01       19.41     24.99 o 
  -7  13   4       46.00       44.37     18.37 o 
  -6  13   4        5.17      -16.49     13.22 o 
  -5  13   4       60.57       59.91     15.49 o 
  -4  13   4       90.19      117.39     18.04 o 
  -3  13   4     2003.94     1975.10     39.07 o 
  -2  13   4      183.88      195.39     19.49 o 
  -1  13   4      282.58      263.08     12.99 o 
   0  13   4       15.68        4.06      6.11 o 
   1  13   4      919.46      850.61     23.85 o 
   2  13   4       15.59       11.16     10.78 o 
   3  13   4      132.91      133.08     19.77 o 
   4  13   4       10.99        1.26     10.80 o 
   5  13   4      147.35      188.61     21.82 o 
   6  13   4        1.99       10.09     13.65 o 
   7  13   4       99.96      112.06     29.07 o 
  -8  14   4       43.74       27.33     25.98 o 
  -7  14   4        0.48      -13.10     16.36 o 
  -6  14   4      162.38      183.22     23.85 o 
  -5  14   4       88.18      114.85     19.39 o 
  -4  14   4       94.25       72.13     16.56 o 
  -3  14   4      121.38      133.62     14.58 o 
  -2  14   4      467.37      478.88     25.83 o 
  -1  14   4     1289.44     1226.43     39.84 o 
   0  14   4      177.92      215.03     21.52 o 
   1  14   4       83.94       90.60     11.92 o 
   2  14   4      341.81      385.76     26.22 o 
   3  14   4      170.96      197.01     38.69 o 
   4  14   4        4.13        4.01     12.09 o 
   5  14   4        5.33       -2.76     12.09 o 
   6  14   4        0.07      -12.59     12.16 o 
   7  14   4        0.16      -29.79     19.86 o 
  -7  15   4      200.72      230.43     29.49 o 
  -6  15   4       15.97        8.75     15.58 o 
  -5  15   4       65.45       56.50     17.54 o 
  -4  15   4      552.99      501.73     66.44 o 
  -3  15   4      523.78      488.16     24.66 o 
  -2  15   4      270.79      285.86     24.44 o 
  -1  15   4      764.66      708.89     28.28 o 
   0  15   4      221.72      215.85     32.27 o 
   1  15   4      188.46      212.07     17.56 o 
   2  15   4        5.23       -3.60     11.91 o 
   3  15   4      108.84      119.17     24.33 o 
   4  15   4      285.26      329.89     27.43 o 
   5  15   4       61.24       49.77     22.10 o 
   6  15   4       22.53       18.35     16.09 o 
   7  15   4       24.95       20.78     25.46 o 
  -7  16   4        5.86       -9.19     17.80 o 
  -6  16   4       36.12       52.01     18.73 o 
  -5  16   4      100.37      121.82     21.65 o 
  -4  16   4        9.39        9.87     14.08 o 
  -3  16   4      395.11      369.35     27.83 o 
  -2  16   4      164.71      155.70     17.39 o 
  -1  16   4        6.67       -3.46      9.20 o 
   0  16   4        3.54       -6.27      8.47 o 
   1  16   4        1.58       -2.22     10.36 o 
   2  16   4      283.74      284.39     26.94 o 
   3  16   4      190.25      171.15     30.68 o 
   4  16   4        1.05       -3.11     16.81 o 
   5  16   4        0.01       -1.68     13.66 o 
   6  16   4       17.20       20.28     15.93 o 
  -6  17   4      102.61       87.66     21.53 o 
  -5  17   4      127.13      115.84     21.82 o 
  -4  17   4       77.51       74.82     18.08 o 
  -3  17   4      107.68       76.78     16.53 o 
  -2  17   4       56.87       52.61     13.71 o 
  -1  17   4      261.62      284.91     30.48 o 
   0  17   4      134.80      126.25     15.03 o 
   1  17   4      110.01      141.14     19.98 o 
   2  17   4        9.95       18.06     16.96 o 
   3  17   4       32.73       26.99     19.65 o 
   4  17   4      355.18      435.69     68.78 o 
   5  17   4       34.05       49.39     16.96 o 
   6  17   4        0.22       -9.40     16.06 o 
  -6  18   4      239.87      310.83     61.04 o 
  -5  18   4      155.72      153.80     23.78 o 
  -4  18   4        5.34       -4.94     12.95 o 
  -3  18   4      105.60      125.37     20.07 o 
  -2  18   4       46.60       51.24     13.97 o 
  -1  18   4       65.41       58.43     13.82 o 
   0  18   4      266.47      210.44     44.04 o 
   1  18   4      423.80      406.37     30.89 o 
   2  18   4      126.45      121.73     38.74 o 
   3  18   4        3.82       -3.09     17.32 o 
   4  18   4       54.98       83.55     28.24 o 
   5  18   4       38.03        8.98     21.15 o 
  -5  19   4        0.07        4.79     16.94 o 
  -4  19   4      129.72      149.17     22.91 o 
  -3  19   4      281.48      340.55     33.80 o 
  -2  19   4       53.84       51.26     15.14 o 
  -1  19   4      123.26      121.54     18.45 o 
   0  19   4       89.32       54.01     13.51 o 
   1  19   4       22.94      -12.64     14.23 o 
   2  19   4      185.26      201.16     30.53 o 
   3  19   4       10.78       15.46     19.05 o 
   4  19   4      263.00      275.79     73.80 o 
  -4  20   4      114.38      106.67     25.88 o 
  -3  20   4      161.15      194.75     28.60 o 
  -2  20   4       15.42       -3.86     15.65 o 
  -1  20   4      129.82       80.60     18.03 o 
   0  20   4      224.94      253.08     30.80 o 
   1  20   4       44.18       29.57     18.15 o 
   2  20   4       42.41       33.76     19.49 o 
   3  20   4       22.83       18.33     21.86 o 
   4  20   4        0.18      -10.04     21.68 o 
  -3  21   4      139.96      153.06     45.24 o 
  -2  21   4       66.56       39.18     24.98 o 
  -1  21   4        3.20       -0.45     10.99 o 
   0  21   4       26.63       34.34     18.57 o 
   1  21   4       27.58       22.09     18.62 o 
   2  21   4       58.80       26.15     21.93 o 
   3  21   4        1.57       -2.39     20.12 o 
  -2  22   4      130.06      144.27     59.96 o 
  -1  22   4       21.64        7.50     10.48 o 
   0  22   4      252.72      266.59     33.85 o 
   1  22   4        4.17       15.92     18.32 o 
 -10   1   5      152.64      217.72     51.62 o 
  -9   1   5      363.41      474.64     60.15 o 
  -8   1   5        0.35       -6.67     16.08 o 
  -7   1   5       11.41        1.25     13.86 o 
  -6   1   5       28.30       26.23     13.72 o 
  -5   1   5        3.54        6.91     10.52 o 
  -4   1   5       14.78       21.62     10.28 o 
  -3   1   5       10.38       15.95      5.54 o 
  -2   1   5       38.49       38.39      4.86 o 
  -1   1   5      131.14      142.70      8.13 o 
   0   1   5      101.21      103.82      8.77 o 
   1   1   5      441.18      546.15     18.52 o 
   2   1   5      421.83      399.71     14.58 o 
   3   1   5        5.07       -1.90      5.56 o 
   4   1   5      125.80      117.82     13.16 o 
   5   1   5        0.22      -11.57      7.71 o 
   6   1   5      216.53      200.46     32.09 o 
   7   1   5      171.90      175.35     33.21 o 
   8   1   5       76.99       40.65     23.58 o 
   9   1   5       10.31        8.79     24.81 o 
 -10   2   5       49.15       36.66     37.73 o 
  -9   2   5      143.33      203.67     33.82 o 
  -8   2   5       22.71        8.97     16.16 o 
  -7   2   5      240.00      280.54     32.01 o 
  -6   2   5       32.05       21.30     15.12 o 
  -5   2   5       16.27        8.83     10.05 o 
  -4   2   5     2131.67     2224.01     38.76 o 
  -3   2   5     2667.71     2658.38     42.79 o 
  -2   2   5     1566.62     1554.41     30.28 o 
  -1   2   5     4006.08     4283.20     62.83 o 
   0   2   5      133.44      156.55      9.74 o 
   1   2   5     1151.16     1271.02     33.18 o 
   2   2   5      271.23      296.83     12.95 o 
   3   2   5       13.96        0.76      5.99 o 
   4   2   5       77.01       57.02     10.51 o 
   5   2   5     1200.38     1132.40     31.40 o 
   6   2   5      157.31      191.39     28.84 o 
   7   2   5       82.54       98.42     30.62 o 
   8   2   5      146.65      108.52     29.90 o 
   9   2   5      123.35       80.20     29.79 o 
 -10   3   5      201.66      332.78     69.63 o 
  -9   3   5      211.37      254.70     55.15 o 
  -8   3   5        3.32        7.62     16.32 o 
  -7   3   5      280.42      339.62     34.14 o 
  -6   3   5        7.11        5.48     12.53 o 
  -5   3   5     1097.97     1061.18     40.71 o 
  -4   3   5      436.12      419.20     15.60 o 
  -3   3   5      943.70     1064.47     27.52 o 
  -2   3   5     3129.08     3521.86     53.10 o 
  -1   3   5     3166.17     3368.11     51.85 o 
   0   3   5        4.20       -5.76      3.84 o 
   1   3   5     1292.42     1333.95     31.12 o 
   2   3   5      318.80      356.37     13.98 o 
   3   3   5       16.38       10.08      6.68 o 
   4   3   5        2.05       -2.86      6.94 o 
   5   3   5        1.59       -3.06      7.94 o 
   6   3   5      118.62      127.62     45.48 o 
   7   3   5        8.82        4.71     17.41 o 
   8   3   5       43.22       33.91     23.96 o 
   9   3   5       68.98       50.61     25.59 o 
  -9   4   5      124.28       75.83     41.15 o 
  -8   4   5        0.18       -7.22     14.95 o 
  -7   4   5      336.99      336.31     46.15 o 
  -6   4   5       11.20        0.37     12.05 o 
  -5   4   5      510.25      485.90     27.31 o 
  -4   4   5      247.42      263.50     13.16 o 
  -3   4   5      165.76      136.26     11.59 o 
  -2   4   5      493.33      487.25     11.37 o 
  -1   4   5        7.30       14.31      5.17 o 
   0   4   5      914.72      932.89     29.95 o 
   1   4   5       26.91       13.80      4.63 o 
   2   4   5      129.93      155.29     12.58 o 
   3   4   5       45.92       28.17      8.22 o 
   4   4   5       70.44       51.69     10.53 o 
   5   4   5        0.54        0.46      8.28 o 
   6   4   5      112.02      161.37     27.56 o 
   7   4   5        0.83       15.40     18.54 o 
   8   4   5       35.16       15.42     25.71 o 
  -9   5   5       21.41       18.41     25.36 o 
  -8   5   5        0.37      -14.91     27.04 o 
  -7   5   5        3.03       -0.32     14.03 o 
  -6   5   5      257.75      258.51     24.21 o 
  -5   5   5      228.77      234.62     24.66 o 
  -4   5   5     1964.10     1987.07     39.03 o 
  -3   5   5       34.75       47.74      8.48 o 
  -2   5   5        4.47        0.31      3.69 o 
  -1   5   5      213.10      177.51      8.61 o 
   0   5   5     1112.05     1217.27     39.15 o 
   1   5   5      395.26      405.97     16.45 o 
   2   5   5     1496.44     1549.27     30.67 o 
   3   5   5       11.12       16.16      7.19 o 
   4   5   5      410.43      375.68     17.18 o 
   5   5   5      383.05      440.07     30.32 o 
   6   5   5       12.09       18.04     16.81 o 
   7   5   5        3.56       -1.02     16.96 o 
   8   5   5       27.14       24.97     23.90 o 
  -9   6   5      488.25      612.01     57.20 o 
  -8   6   5       74.39       79.98     27.43 o 
  -7   6   5      191.47      191.63     23.08 o 
  -6   6   5       13.74        2.05     15.30 o 
  -5   6   5     1448.71     1404.03     33.91 o 
  -4   6   5      253.49      232.27     12.88 o 
  -3   6   5      338.71      337.25     13.41 o 
  -2   6   5       78.83       77.95      9.11 o 
  -1   6   5     1158.43     1323.06     22.78 o 
   0   6   5      232.43      200.69      9.62 o 
   1   6   5     3692.48     3991.82     96.51 o 
   2   6   5        1.14       -6.07      5.44 o 
   3   6   5     2207.67     2177.38     45.50 o 
   4   6   5      310.65      301.14     44.78 o 
   5   6   5     1079.69     1128.92     39.65 o 
   6   6   5       11.61        6.06     16.17 o 
   7   6   5       73.26       54.88     30.51 o 
   8   6   5      173.62      199.67     33.06 o 
  -9   7   5       42.22       27.66     25.63 o 
  -8   7   5      214.44      243.16     38.27 o 
  -7   7   5      619.73      647.93     42.51 o 
  -6   7   5      716.54      649.59     34.95 o 
  -5   7   5       96.44      117.70     13.02 o 
  -4   7   5       93.13       94.15     11.22 o 
  -3   7   5      410.66      371.73     14.51 o 
  -2   7   5        0.34       -3.99      4.14 o 
  -1   7   5       10.00       -2.25      4.46 o 
   0   7   5     2885.23     3132.01     54.78 o 
   1   7   5     1010.89     1036.67     30.67 o 
   2   7   5      849.18      855.89     22.33 o 
   3   7   5      965.12      935.70     24.62 o 
   4   7   5        1.76       -1.24      9.55 o 
   5   7   5        1.51      -13.36     10.01 o 
   6   7   5       72.57       32.86     18.86 o 
   7   7   5        0.78      -16.71     16.81 o 
   8   7   5       53.97       14.31     20.04 o 
  -9   8   5       67.22       49.46     27.62 o 
  -8   8   5      325.86      371.52     44.93 o 
  -7   8   5      101.68       93.86     45.10 o 
  -6   8   5       71.84       50.29     13.73 o 
  -5   8   5        0.77      -10.78      7.19 o 
  -4   8   5      359.26      360.81     15.70 o 
  -3   8   5      153.08      161.22     19.85 o 
  -2   8   5      141.36      124.85      9.49 o 
  -1   8   5      289.26      305.66     11.12 o 
   0   8   5      131.75      126.86     14.19 o 
   1   8   5      119.91      128.18     11.29 o 
   2   8   5      194.92      212.98     15.41 o 
   3   8   5        3.15       -4.59      9.10 o 
   4   8   5        2.90        2.09     10.76 o 
   5   8   5       17.85       -2.73     11.66 o 
   6   8   5       86.99       77.31     22.78 o 
   7   8   5       37.81       42.42     20.01 o 
   8   8   5        1.63       -7.85     18.94 o 
  -9   9   5        0.52       -9.38     23.66 o 
  -8   9   5        4.63       -0.47     21.06 o 
  -7   9   5       49.00       40.20     23.38 o 
  -6   9   5       19.10       14.67     19.80 o 
  -5   9   5       19.07       14.81      9.26 o 
  -4   9   5       85.19       87.35     11.78 o 
  -3   9   5      693.07      665.70     20.31 o 
  -2   9   5      239.10      232.29     10.80 o 
  -1   9   5      153.23      170.76     11.05 o 
   0   9   5     1553.27     1632.68     27.37 o 
   1   9   5      637.61      664.71     16.57 o 
   2   9   5      216.12      249.93     15.03 o 
   3   9   5       94.29       82.28     15.44 o 
   4   9   5        0.06       -5.28      9.57 o 
   5   9   5       45.52       28.02     14.51 o 
   6   9   5       40.38        8.29     19.36 o 
   7   9   5       43.11       60.20     24.54 o 
   8   9   5        7.60       -5.00     19.18 o 
  -9  10   5        8.31       -9.34     24.69 o 
  -8  10   5       71.16       68.71     28.37 o 
  -7  10   5        0.03      -12.70     19.12 o 
  -6  10   5       25.40       10.45     27.84 o 
  -5  10   5       31.53       22.94     11.97 o 
  -4  10   5        0.18       -4.38      7.56 o 
  -3  10   5      503.83      480.67     18.04 o 
  -2  10   5        0.30       -3.64      5.35 o 
  -1  10   5        9.43        8.28      5.62 o 
   0  10   5      423.96      377.04     13.18 o 
   1  10   5        9.98        3.20      5.38 o 
   2  10   5      352.71      365.38     20.49 o 
   3  10   5      294.78      286.55     24.80 o 
   4  10   5       82.18       72.96     17.30 o 
   5  10   5       40.66       23.03     14.72 o 
   6  10   5        0.11       -7.49     15.97 o 
   7  10   5       62.52       56.32     23.26 o 
   8  10   5        7.73       18.12     22.54 o 
  -8  11   5       91.37      118.32     31.15 o 
  -7  11   5      362.10      381.00     45.18 o 
  -6  11   5      109.50      138.84     20.66 o 
  -5  11   5        0.32      -14.13     10.09 o 
  -4  11   5      170.96      208.84     18.25 o 
  -3  11   5      125.02      134.16     14.05 o 
  -2  11   5      949.55      949.01     26.93 o 
  -1  11   5       94.77       89.79     10.50 o 
   0  11   5       93.54      100.36      9.86 o 
   1  11   5      881.67      902.47     21.43 o 
   2  11   5     1379.34     1432.44     40.51 o 
   3  11   5     1437.44     1509.45     44.40 o 
   4  11   5       66.20       73.17     16.79 o 
   5  11   5      174.62      170.27     28.08 o 
   6  11   5       86.31       78.99     24.01 o 
   7  11   5        7.39      -15.50     19.43 o 
  -8  12   5      203.56      213.69     39.24 o 
  -7  12   5        9.60      -10.52     21.68 o 
  -6  12   5      352.85      330.58     25.65 o 
  -5  12   5       82.53       88.95     17.41 o 
  -4  12   5      797.75      788.55     30.36 o 
  -3  12   5       55.23       53.26     10.89 o 
  -2  12   5      161.93      160.41     12.68 o 
  -1  12   5     2140.02     2145.12     56.04 o 
   0  12   5       93.56       73.28      9.09 o 
   1  12   5      195.34      197.95     14.13 o 
   2  12   5       58.96       58.12     15.02 o 
   3  12   5       21.56        7.63     13.95 o 
   4  12   5      105.26      122.38     27.75 o 
   5  12   5        6.73       11.13     18.66 o 
   6  12   5        1.70       -8.40     18.12 o 
   7  12   5        2.66       -4.45     19.24 o 
  -8  13   5        7.94      -10.43     24.32 o 
  -7  13   5       12.13       13.99     23.28 o 
  -6  13   5      198.34      299.56     32.41 o 
  -5  13   5        8.15       14.03     13.69 o 
  -4  13   5      113.15       88.93     16.69 o 
  -3  13   5      101.39      104.98     13.88 o 
  -2  13   5      239.81      250.21     15.59 o 
  -1  13   5      274.77      277.91     17.32 o 
   0  13   5       44.81       48.17     10.32 o 
   1  13   5      144.14      163.53     14.79 o 
   2  13   5      212.45      189.29     22.49 o 
   3  13   5       90.58       66.21     20.68 o 
   4  13   5        0.49      -14.04     12.51 o 
   5  13   5        5.63        9.85     17.64 o 
   6  13   5      114.20      110.51     30.18 o 
   7  13   5       41.17       38.52     23.54 o 
  -7  14   5        0.29       -1.19     22.34 o 
  -6  14   5       47.48       51.55     18.70 o 
  -5  14   5     1289.56     1261.92     62.97 o 
  -4  14   5      167.76      201.34     22.62 o 
  -3  14   5     1392.13     1358.13     58.06 o 
  -2  14   5       79.32       46.90     11.69 o 
  -1  14   5      346.35      301.52     14.69 o 
   0  14   5       88.79      102.22     12.72 o 
   1  14   5     1565.57     1602.78     35.59 o 
   2  14   5      164.19      202.19     22.64 o 
   3  14   5      246.54      208.69     24.95 o 
   4  14   5      114.43      113.16     22.20 o 
   5  14   5        0.01       -5.76     18.31 o 
   6  14   5        0.03        5.04     21.81 o 
  -7  15   5       15.68        4.96     24.67 o 
  -6  15   5      112.49      141.67     22.80 o 
  -5  15   5       18.32       16.02     14.99 o 
  -4  15   5      127.69      145.84     29.54 o 
  -3  15   5      321.35      356.02     24.58 o 
  -2  15   5        6.62      -10.72      9.10 o 
  -1  15   5      698.48      690.67     23.08 o 
   0  15   5     1831.83     1869.06     39.00 o 
   1  15   5      287.75      314.05     26.23 o 
   2  15   5      374.75      375.60     37.33 o 
   3  15   5        1.48      -12.22     12.40 o 
   4  15   5      183.75      236.04     32.97 o 
   5  15   5      202.49      229.06     72.95 o 
   6  15   5        0.03      -10.60     23.11 o 
  -6  16   5       20.29       27.26     18.31 o 
  -5  16   5       20.28       16.89     15.28 o 
  -4  16   5      117.09       63.95     17.45 o 
  -3  16   5      407.23      398.95     23.52 o 
  -2  16   5      787.36      775.13     29.81 o 
  -1  16   5        0.94       -2.86      8.99 o 
   0  16   5       20.74       21.65     10.54 o 
   1  16   5      142.34      141.05     20.36 o 
   2  16   5        0.04      -17.89     11.92 o 
   3  16   5       15.57       14.45     15.53 o 
   4  16   5        0.05       -4.32     16.79 o 
   5  16   5        0.15      -16.28     19.84 o 
   6  16   5      144.12       76.47     47.14 o 
  -6  17   5        5.74       -6.65     16.96 o 
  -5  17   5        4.96       -2.75     14.89 o 
  -4  17   5       79.84       82.91     37.84 o 
  -3  17   5      128.10      135.87     19.60 o 
  -2  17   5       69.24       46.69     17.79 o 
  -1  17   5        8.17        9.48     10.75 o 
   0  17   5        1.45        6.20     10.47 o 
   1  17   5        2.48       -0.52     11.92 o 
   2  17   5      337.78      311.85     45.40 o 
   3  17   5        4.83      -15.28     18.40 o 
   4  17   5       15.95       14.88     19.98 o 
   5  17   5        0.01      -21.38     20.97 o 
  -5  18   5      126.96      114.47     31.65 o 
  -4  18   5       15.25       10.81     15.67 o 
  -3  18   5       10.11        6.43     22.71 o 
  -2  18   5       21.37       20.10     16.33 o 
  -1  18   5      160.20      149.36     19.56 o 
   0  18   5      355.56      363.62     21.16 o 
   1  18   5      315.61      367.23     54.00 o 
   2  18   5       79.99       72.53     19.71 o 
   3  18   5        8.35      -10.57     17.63 o 
   4  18   5       25.70       29.39     23.49 o 
  -5  19   5      129.80      165.85     25.46 o 
  -4  19   5        1.95       -5.25     19.43 o 
  -3  19   5       20.24       22.12     26.67 o 
  -2  19   5        1.23      -15.95     18.01 o 
  -1  19   5       26.71       17.18     16.50 o 
   0  19   5       37.34       35.10     14.09 o 
   1  19   5        0.99        5.68     15.17 o 
   2  19   5       13.31       -6.30     17.88 o 
   3  19   5      180.22      220.68     32.78 o 
   4  19   5        0.64      -18.63     22.37 o 
  -4  20   5       38.41       27.98     37.60 o 
  -3  20   5       65.67       51.97     20.99 o 
  -2  20   5      281.03      329.26     34.94 o 
  -1  20   5      237.59      259.48     80.54 o 
   0  20   5        1.39       -6.04     15.73 o 
   1  20   5        0.78      -10.24     17.08 o 
   2  20   5       13.18        8.81     19.85 o 
   3  20   5       27.05       -8.71     19.46 o 
  -2  21   5       10.23       31.44     19.31 o 
  -1  21   5        9.32        4.64     15.48 o 
   0  21   5        3.84       -3.16     17.21 o 
   1  21   5       17.44       30.82     19.77 o 
  -9   0   6        0.10      -18.81     26.88 o 
  -8   0   6        3.72       35.75     26.88 o 
  -7   0   6     1635.39     1704.46     87.32 o 
  -6   0   6     1322.75     1224.39     68.67 o 
  -5   0   6      573.86      547.35     42.75 o 
  -4   0   6      363.42      344.38     32.65 o 
  -3   0   6      357.42      322.89     29.02 o 
  -2   0   6      110.65      136.02     35.57 o 
  -1   0   6       44.99       43.57     10.54 o 
   0   0   6      331.99      311.41     17.66 o 
   1   0   6     3372.67     3430.62     72.73 o 
   2   0   6      164.62      118.26     16.89 o 
   3   0   6      434.71      455.35     28.64 o 
   4   0   6       55.37       63.97     16.12 o 
   5   0   6        0.06       -8.69     10.47 o 
   6   0   6       13.05       11.33     15.18 o 
   7   0   6      234.41       98.23     36.18 o 
   8   0   6       77.59       34.68     33.56 o 
  -9   1   6      786.61      782.08     47.70 o 
  -8   1   6      160.85      185.29     30.57 o 
  -7   1   6      799.44      744.22     42.57 o 
  -6   1   6       16.53       17.18     16.91 o 
  -5   1   6       46.70       34.40     19.69 o 
  -4   1   6       22.64       23.63     13.15 o 
  -3   1   6       33.97       26.06     11.33 o 
  -2   1   6      625.38      654.44     21.75 o 
  -1   1   6      821.48      861.37     21.09 o 
   0   1   6       86.93       73.98      8.90 o 
   1   1   6      347.44      355.81     14.20 o 
   2   1   6        2.41       -5.97      5.54 o 
   3   1   6      609.59      529.20     19.36 o 
   4   1   6      158.13      160.30     17.67 o 
   5   1   6       74.06       49.07     12.11 o 
   6   1   6        3.61       -0.45      9.95 o 
   7   1   6       31.01       33.31     19.45 o 
   8   1   6        1.61      -22.24     20.57 o 
  -9   2   6        0.01       -7.81     19.68 o 
  -8   2   6       50.56       43.68     20.65 o 
  -7   2   6        7.24        2.23     15.06 o 
  -6   2   6      490.57      441.38     29.28 o 
  -5   2   6      156.41      164.83     22.45 o 
  -4   2   6      633.59      595.78     29.67 o 
  -3   2   6       52.35       31.60     12.02 o 
  -2   2   6      231.04      233.88     12.26 o 
  -1   2   6     1228.84     1348.68     25.03 o 
   0   2   6      337.27      364.92     13.42 o 
   1   2   6     1037.97     1116.41     25.16 o 
   2   2   6       45.02       26.09      7.73 o 
   3   2   6       63.33       73.83     11.14 o 
   4   2   6      115.24       99.82     13.86 o 
   5   2   6       99.75       98.61     14.51 o 
   6   2   6        1.81      -15.18     12.12 o 
   7   2   6      142.71      152.03     39.33 o 
   8   2   6      105.53       93.01     30.62 o 
  -9   3   6       22.61       21.87     26.21 o 
  -8   3   6      132.19      162.98     35.00 o 
  -7   3   6      108.64      101.35     22.23 o 
  -6   3   6      430.48      392.71     28.24 o 
  -5   3   6       48.14       37.94     14.16 o 
  -4   3   6      460.10      457.94     26.09 o 
  -3   3   6      710.23      733.32     21.56 o 
  -2   3   6      217.41      198.30      8.82 o 
  -1   3   6      239.81      243.82     10.69 o 
   0   3   6        3.39       -5.41      4.66 o 
   1   3   6       99.22      111.47      8.86 o 
   2   3   6       61.19       63.30      9.73 o 
   3   3   6        1.50       -0.43      6.69 o 
   4   3   6       72.66       64.85     12.18 o 
   5   3   6       26.05       15.88     10.05 o 
   6   3   6        3.62       -1.96     12.84 o 
   7   3   6        3.16       -1.58     18.67 o 
   8   3   6        5.48      -10.21     19.35 o 
  -9   4   6        0.67      -22.66     31.48 o 
  -8   4   6      181.77      172.48     29.67 o 
  -7   4   6      199.53      244.94     35.32 o 
  -6   4   6      149.89      214.56     26.83 o 
  -5   4   6       16.80       17.11     13.85 o 
  -4   4   6     1456.53     1480.47     57.56 o 
  -3   4   6      291.93      259.06     20.31 o 
  -2   4   6     1285.75     1371.49     31.39 o 
  -1   4   6       14.46       27.74      6.55 o 
   0   4   6      902.03      877.60     21.40 o 
   1   4   6       76.18       72.65      7.52 o 
   2   4   6      110.32      118.70     12.44 o 
   3   4   6      703.98      714.22     29.67 o 
   4   4   6        7.62       -7.82      7.55 o 
   5   4   6      104.26       57.37     16.60 o 
   6   4   6       14.25        0.87     13.17 o 
   7   4   6      334.31      216.23     59.11 o 
   8   4   6        0.35      -27.05     18.68 o 
  -9   5   6        5.25        0.75     24.26 o 
  -8   5   6        9.66       -1.98     17.55 o 
  -7   5   6      325.04      372.50     44.86 o 
  -6   5   6      323.01      369.55     44.84 o 
  -5   5   6      606.38      620.96     32.19 o 
  -4   5   6       37.85       24.54     12.15 o 
  -3   5   6      533.22      551.77     19.82 o 
  -2   5   6       23.43       11.78      6.86 o 
  -1   5   6     1277.04     1323.55     46.42 o 
   0   5   6      129.73       92.32      8.46 o 
   1   5   6      563.62      627.98     15.49 o 
   2   5   6        1.62       -1.80      6.40 o 
   3   5   6       72.44       57.42     10.59 o 
   4   5   6      220.81      239.98     17.60 o 
   5   5   6      607.02      565.74     28.88 o 
   6   5   6        6.81       11.85     14.82 o 
   7   5   6       16.81       13.23     21.09 o 
   8   5   6       30.34        7.89     23.81 o 
  -9   6   6      232.15      222.00     39.80 o 
  -8   6   6        0.84      -16.45     18.99 o 
  -7   6   6       17.46        7.79     13.65 o 
  -6   6   6      160.82      166.54     24.46 o 
  -5   6   6       10.04        5.98     16.83 o 
  -4   6   6        0.08       -4.03      9.76 o 
  -3   6   6       29.02       27.43      8.27 o 
  -2   6   6       65.59       68.67      9.52 o 
  -1   6   6      104.84      113.89      9.43 o 
   0   6   6      216.09      218.03     21.63 o 
   1   6   6      172.29      180.13     14.89 o 
   2   6   6      296.45      318.03     14.88 o 
   3   6   6        0.08       -7.60      6.94 o 
   4   6   6       15.78        8.34     11.37 o 
   5   6   6      273.09      304.79     52.22 o 
   6   6   6       74.11       43.53     17.80 o 
   7   6   6        4.48        1.55     28.16 o 
   8   6   6        2.33      -14.99     33.80 o 
  -9   7   6       58.92       24.18     26.77 o 
  -8   7   6       39.46       15.45     24.59 o 
  -7   7   6      170.82      188.03     23.70 o 
  -6   7   6       21.44        7.18     12.48 o 
  -5   7   6       16.44       18.12     11.62 o 
  -4   7   6        8.93        1.13      7.86 o 
  -3   7   6      782.02      784.23     22.33 o 
  -2   7   6        1.50       -8.54      5.70 o 
  -1   7   6      622.25      614.76     16.80 o 
   0   7   6      364.92      322.93     12.04 o 
   1   7   6      298.74      340.20     14.66 o 
   2   7   6      116.96      105.63     12.23 o 
   3   7   6      861.95      888.39     25.71 o 
   4   7   6       37.48       22.18     12.96 o 
   5   7   6      249.79      254.06     53.33 o 
   6   7   6       37.20       30.06     15.23 o 
   7   7   6       58.44       25.60     22.56 o 
   8   7   6       41.11       38.64     22.41 o 
  -9   8   6       76.24       49.12     48.07 o 
  -8   8   6       83.52       70.05     28.26 o 
  -7   8   6        1.51       -7.25     18.31 o 
  -6   8   6      256.62      265.89     23.11 o 
  -5   8   6      382.31      408.91     23.74 o 
  -4   8   6     1184.33     1156.49     38.98 o 
  -3   8   6        5.88       -3.82      6.60 o 
  -2   8   6        6.26        5.47      6.83 o 
  -1   8   6      740.11      717.90     17.57 o 
   0   8   6      251.01      244.29     16.29 o 
   1   8   6      297.37      292.89     20.12 o 
   2   8   6      225.01      221.72     15.11 o 
   3   8   6        0.95       -3.35     10.54 o 
   4   8   6        5.80       -1.88     11.61 o 
   5   8   6       34.58       22.22     13.59 o 
   6   8   6       16.76        5.51     14.49 o 
   7   8   6       18.20       -1.55     21.21 o 
  -8   9   6       34.12       21.09     23.38 o 
  -7   9   6       55.72       21.63     22.86 o 
  -6   9   6      314.81      271.64     38.64 o 
  -5   9   6        9.21        1.96     11.05 o 
  -4   9   6      849.69      841.89     24.75 o 
  -3   9   6      863.98      841.49     23.99 o 
  -2   9   6      943.64      885.41     24.36 o 
  -1   9   6       33.03       42.19      7.74 o 
   0   9   6       92.87      100.77      9.74 o 
   1   9   6       12.82       -2.21      7.03 o 
   2   9   6        1.94      -10.35      8.42 o 
   3   9   6       57.60       43.94     19.14 o 
   4   9   6      337.04      380.17     42.59 o 
   5   9   6      304.76      320.78     30.11 o 
   6   9   6       28.35       21.45     21.66 o 
   7   9   6        1.70      -15.66     17.19 o 
  -8  10   6       28.52       13.90     25.68 o 
  -7  10   6        0.37      -15.75     20.10 o 
  -6  10   6      216.37      251.24     35.81 o 
  -5  10   6      385.50      389.28     25.12 o 
  -4  10   6        1.76       -9.42      7.55 o 
  -3  10   6       15.78        0.75      8.10 o 
  -2  10   6      339.16      306.23     15.06 o 
  -1  10   6      197.81      202.26     12.05 o 
   0  10   6      432.98      422.05     14.76 o 
   1  10   6      114.97      115.14     12.91 o 
   2  10   6      409.69      434.31     24.97 o 
   3  10   6      870.87      966.99     56.62 o 
   4  10   6      597.91      591.76     43.34 o 
   5  10   6      158.40      194.34     25.84 o 
   6  10   6        3.60      -12.70     16.62 o 
   7  10   6       62.35       67.72     35.65 o 
  -8  11   6      118.08      145.87     36.01 o 
  -7  11   6       24.35       23.06     23.76 o 
  -6  11   6       35.39        6.67     19.08 o 
  -5  11   6      243.16      143.32     28.22 o 
  -4  11   6       26.37       17.66      9.62 o 
  -3  11   6      716.20      634.02     22.05 o 
  -2  11   6      480.30      486.52     21.69 o 
  -1  11   6     1204.58     1177.39     24.73 o 
   0  11   6      258.05      247.47     12.65 o 
   1  11   6      225.12      207.59     20.99 o 
   2  11   6        9.08        8.36     12.28 o 
   3  11   6       14.01       -1.09     15.06 o 
   4  11   6      323.75      376.69     52.82 o 
   5  11   6       24.59       21.40     16.33 o 
   6  11   6      131.63      152.69     36.07 o 
   7  11   6        4.71        6.89     21.40 o 
  -8  12   6       70.87       99.47     33.62 o 
  -7  12   6      215.12      240.38     41.10 o 
  -6  12   6      242.68      260.97     38.19 o 
  -5  12   6        2.28      -11.91     12.23 o 
  -4  12   6      168.37      194.69     21.41 o 
  -3  12   6      593.88      572.42     21.55 o 
  -2  12   6       50.16       35.66     10.16 o 
  -1  12   6       71.16       45.50      9.30 o 
   0  12   6      103.14      111.68     11.29 o 
   1  12   6      361.27      379.27     41.61 o 
   2  12   6       58.20       54.13     15.59 o 
   3  12   6       15.03        8.08     13.88 o 
   4  12   6      192.68      174.83     24.55 o 
   5  12   6       13.08       -6.64     15.16 o 
   6  12   6       82.01       78.85     38.02 o 
  -7  13   6       14.53       -6.59     24.66 o 
  -6  13   6       14.69       11.33     22.91 o 
  -5  13   6      201.39      232.19     27.67 o 
  -4  13   6      298.17      312.96     26.28 o 
  -3  13   6      476.83      438.93     19.54 o 
  -2  13   6     1211.17     1142.34     30.30 o 
  -1  13   6      526.97      548.17     32.74 o 
   0  13   6      117.35      109.01     13.60 o 
   1  13   6      157.69      171.70     28.04 o 
   2  13   6      388.79      423.80     33.42 o 
   3  13   6      458.82      535.38     30.24 o 
   4  13   6      177.04      213.55     26.00 o 
   5  13   6       14.48        6.58     20.67 o 
   6  13   6      140.28       97.47     29.49 o 
  -7  14   6      104.10       85.52     30.27 o 
  -6  14   6        3.74       11.11     23.08 o 
  -5  14   6        1.51        0.29     13.91 o 
  -4  14   6       73.55       73.57     18.29 o 
  -3  14   6      114.76      139.62     18.71 o 
  -2  14   6      403.62      382.72     24.74 o 
  -1  14   6        3.03       -2.72      8.90 o 
   0  14   6        5.46       -9.54     10.93 o 
   1  14   6      827.34      908.54     33.71 o 
   2  14   6     1105.55     1263.05     42.24 o 
   3  14   6       67.28       65.26     19.69 o 
   4  14   6       77.52       75.90     20.64 o 
   5  14   6        0.08        9.15     19.76 o 
   6  14   6       76.19       53.89     26.28 o 
  -6  15   6       27.35       13.12     22.21 o 
  -5  15   6       85.64       76.62     19.57 o 
  -4  15   6       66.37       59.44     17.25 o 
  -3  15   6       53.66        9.90     12.15 o 
  -2  15   6       47.05       35.44     11.75 o 
  -1  15   6        4.78       -7.67      9.96 o 
   0  15   6      257.75      307.60     22.68 o 
   1  15   6       12.30        9.32     15.50 o 
   2  15   6       65.64       47.34     17.68 o 
   3  15   6       94.99       89.54     21.13 o 
   4  15   6       15.03       18.80     17.66 o 
   5  15   6       32.48       29.02     22.53 o 
  -6  16   6        8.95        4.34     24.10 o 
  -5  16   6        3.69      -17.52     14.79 o 
  -4  16   6       19.17       21.92     15.34 o 
  -3  16   6       26.85       24.25     14.33 o 
  -2  16   6       14.83       14.60     15.17 o 
  -1  16   6        7.40        3.42     12.69 o 
   0  16   6       28.62       14.49     12.95 o 
   1  16   6      146.88      135.05     20.98 o 
   2  16   6      342.43      405.27     42.68 o 
   3  16   6        5.10       -8.38     13.68 o 
   4  16   6        0.01      -16.71     20.82 o 
   5  16   6        0.01      -15.53     19.62 o 
  -5  17   6        8.91       -4.70     15.96 o 
  -4  17   6       23.91        9.10     14.83 o 
  -3  17   6        8.27      -18.47     12.90 o 
  -2  17   6       25.78       22.58     15.85 o 
  -1  17   6       54.62       93.15     27.02 o 
   0  17   6      448.53      449.23     25.13 o 
   1  17   6        0.10       -5.90     13.78 o 
   2  17   6        1.06       -2.41     15.88 o 
   3  17   6       11.23        0.23     16.64 o 
   4  17   6       35.50       68.79     27.38 o 
  -5  18   6        2.48      -16.93     16.64 o 
  -4  18   6        0.05        9.13     15.74 o 
  -3  18   6        0.83      -15.92     15.93 o 
  -2  18   6        2.96        3.83     16.80 o 
  -1  18   6       83.59       35.98     19.20 o 
   0  18   6      474.02      518.95     50.23 o 
   1  18   6      110.33      150.73     31.79 o 
   2  18   6       37.93       59.71     19.07 o 
   3  18   6       51.13       60.68     21.74 o 
   4  18   6        4.69       -8.75     21.80 o 
  -4  19   6       57.23       59.66     22.04 o 
  -3  19   6       58.70       57.31     20.90 o 
  -2  19   6        9.17      -15.55     16.80 o 
  -1  19   6      162.16      192.71     43.82 o 
   0  19   6      152.17      104.00     36.39 o 
   1  19   6      188.81      197.52     27.23 o 
   2  19   6      121.27      110.54     22.77 o 
   3  19   6      181.15      253.90     57.50 o 
  -3  20   6       47.66      106.81     26.74 o 
  -2  20   6      159.30      197.94     28.92 o 
  -1  20   6      285.29      355.06     54.72 o 
   0  20   6        0.06       -5.02     26.35 o 
   1  20   6       13.22       14.39     17.21 o 
  -9   1   7       63.30       55.28     24.27 o 
  -8   1   7      187.48      224.02     33.39 o 
  -7   1   7      514.60      556.17     35.99 o 
  -6   1   7       96.60       73.97     21.19 o 
  -5   1   7       53.38       74.85     18.35 o 
  -4   1   7      286.39      301.05     27.21 o 
  -3   1   7        1.81        2.38      9.90 o 
  -2   1   7       93.01       78.20     14.89 o 
  -1   1   7       25.32       21.34      7.38 o 
   0   1   7      108.12      129.55     11.80 o 
   1   1   7      346.56      353.70     15.24 o 
   2   1   7        8.31        4.52      7.05 o 
   3   1   7      211.38      223.58     17.81 o 
   4   1   7      130.70      163.97     24.95 o 
   5   1   7       22.73        7.85     10.37 o 
   6   1   7        5.50        7.13     11.42 o 
   7   1   7       29.85       -4.76     19.53 o 
   8   1   7        0.85      -13.19     22.03 o 
  -9   2   7        7.73        4.71     20.49 o 
  -8   2   7       75.53       72.87     24.85 o 
  -7   2   7      583.23      541.17     36.00 o 
  -6   2   7      150.64      181.77     26.61 o 
  -5   2   7     2341.99     2242.91     66.41 o 
  -4   2   7     1037.65     1063.98     49.14 o 
  -3   2   7      252.63      245.16     42.14 o 
  -2   2   7     1584.88     1688.43     49.03 o 
  -1   2   7      661.57      603.09     17.59 o 
   0   2   7        4.79        1.98      6.15 o 
   1   2   7      673.04      695.40     21.03 o 
   2   2   7        0.03       -3.53      6.64 o 
   3   2   7        5.95        5.43      8.27 o 
   4   2   7        0.36       -8.48      7.83 o 
   5   2   7       64.88       35.24     12.27 o 
   6   2   7       32.92       20.20     15.02 o 
   7   2   7       34.05        8.13     25.79 o 
  -9   3   7       23.54       39.80     22.98 o 
  -8   3   7      106.48      129.54     27.34 o 
  -7   3   7      113.48      117.28     24.86 o 
  -6   3   7      628.05      642.44     45.40 o 
  -5   3   7      521.14      559.16     36.98 o 
  -4   3   7      906.95      935.17     52.48 o 
  -3   3   7      352.44      310.51     21.82 o 
  -2   3   7      178.19      198.20     18.39 o 
  -1   3   7      230.31      241.54     14.21 o 
   0   3   7       54.88       48.91      8.85 o 
   1   3   7       40.21       42.44      9.24 o 
   2   3   7      428.55      456.46     18.43 o 
   3   3   7      198.81      268.97     24.19 o 
   4   3   7       87.94       86.66     13.79 o 
   5   3   7       68.28       79.82     14.79 o 
   6   3   7      137.98      125.85     22.17 o 
   7   3   7       42.47       51.40     24.08 o 
  -9   4   7        4.15       21.06     37.14 o 
  -8   4   7      298.81      402.63     42.18 o 
  -7   4   7       96.88       97.71     24.08 o 
  -6   4   7      118.66      166.89     33.75 o 
  -5   4   7      461.53      391.77     27.30 o 
  -4   4   7     2637.33     2488.84     71.53 o 
  -3   4   7       62.74       46.73     29.15 o 
  -2   4   7      555.72      563.59     26.37 o 
  -1   4   7       38.97       48.66      8.25 o 
   0   4   7       82.93      106.47     11.23 o 
   1   4   7      612.33      683.16     23.30 o 
   2   4   7       99.71      112.77     13.33 o 
   3   4   7      138.68      140.64     15.16 o 
   4   4   7       10.48        4.44      8.99 o 
   5   4   7        4.20      -13.66     11.95 o 
   6   4   7       32.50       30.36     17.62 o 
   7   4   7       78.48       44.95     38.69 o 
  -9   5   7      139.13      160.91     54.62 o 
  -8   5   7      102.10      109.75     27.40 o 
  -7   5   7       46.26       31.16     18.18 o 
  -6   5   7      462.75      430.76     55.55 o 
  -5   5   7        2.63      -10.92     10.24 o 
  -4   5   7       20.62       40.90     15.04 o 
  -3   5   7      180.78      179.84     32.39 o 
  -2   5   7      488.03      479.41     19.97 o 
  -1   5   7        0.84       -5.84      6.28 o 
   0   5   7      117.44      101.22     10.56 o 
   1   5   7       89.32       87.44     11.35 o 
   2   5   7      148.47      143.49     14.63 o 
   3   5   7        8.02        5.15      7.93 o 
   4   5   7       96.61       75.36     16.97 o 
   5   5   7      128.09      119.91     21.00 o 
   6   5   7        6.34        1.47     15.47 o 
   7   5   7        6.34       12.24     22.87 o 
  -8   6   7       65.07       48.66     27.64 o 
  -7   6   7      365.67      371.93     32.28 o 
  -6   6   7      271.60      253.28     30.35 o 
  -5   6   7       13.09       -9.65     10.64 o 
  -4   6   7      147.26      184.45     23.72 o 
  -3   6   7        8.59        1.66     10.18 o 
  -2   6   7      889.62      885.72     24.26 o 
  -1   6   7     2047.39     2023.84     82.18 o 
   0   6   7      593.24      568.50     19.96 o 
   1   6   7      685.03      668.66     43.55 o 
   2   6   7      710.95      764.49     44.14 o 
   3   6   7       77.26       63.47     12.45 o 
   4   6   7      148.59      141.05     30.25 o 
   5   6   7      100.85       92.44     22.28 o 
   6   6   7        4.44      -12.83     14.25 o 
   7   6   7      135.66       77.12     39.23 o 
  -8   7   7      266.62      300.23     43.68 o 
  -7   7   7      646.37      635.15     32.79 o 
  -6   7   7       55.34       41.78     15.68 o 
  -5   7   7       15.05        3.49     12.23 o 
  -4   7   7       56.70       21.74     11.83 o 
  -3   7   7       57.95       40.53     13.13 o 
  -2   7   7      265.01      264.09     14.75 o 
  -1   7   7      390.97      352.74     15.63 o 
   0   7   7      610.66      601.51     22.75 o 
   1   7   7     1112.48     1224.74     29.57 o 
   2   7   7      146.35      145.89     19.04 o 
   3   7   7       66.37       33.39     15.09 o 
   4   7   7       67.35       75.15     17.79 o 
   5   7   7        5.38       -4.93     15.53 o 
   6   7   7       12.14      -12.42     15.05 o 
   7   7   7        2.49       10.72     22.03 o 
  -8   8   7        0.13        0.30     23.64 o 
  -7   8   7       38.34        0.97     22.60 o 
  -6   8   7        4.19       -5.60     13.52 o 
  -5   8   7      140.55      147.06     20.79 o 
  -4   8   7      114.99      116.45     19.52 o 
  -3   8   7       33.82       18.68      9.01 o 
  -2   8   7      158.87      173.49     30.08 o 
  -1   8   7        4.04       -3.88      7.41 o 
   0   8   7      274.61      262.11     14.97 o 
   1   8   7      159.40      186.87     22.90 o 
   2   8   7      235.23      262.85     23.51 o 
   3   8   7        0.43       -7.41     11.57 o 
   4   8   7        0.00      -13.48     11.93 o 
   5   8   7      158.88      182.24     40.25 o 
   6   8   7       11.85        4.42     15.01 o 
   7   8   7       33.51       23.41     28.54 o 
  -8   9   7       34.21       23.04     26.44 o 
  -7   9   7       42.92       15.67     23.16 o 
  -6   9   7       88.28       99.14     19.42 o 
  -5   9   7       33.02       23.02     14.25 o 
  -4   9   7       15.83       -7.90     10.47 o 
  -3   9   7        3.03        0.68      7.85 o 
  -2   9   7      269.15      258.09     22.34 o 
  -1   9   7        3.33        0.77      7.83 o 
   0   9   7        5.30       -3.17      7.28 o 
   1   9   7      707.90      687.35     22.63 o 
   2   9   7       82.73      121.54     25.04 o 
   3   9   7      436.45      424.49     25.08 o 
   4   9   7      125.48      112.44     20.63 o 
   5   9   7        0.29      -16.20     13.13 o 
   6   9   7       24.63       -0.56     16.00 o 
   7   9   7        2.71        9.61     24.51 o 
  -8  10   7        7.84      -12.52     23.08 o 
  -7  10   7      100.16       59.98     27.85 o 
  -6  10   7       55.09       39.60     22.71 o 
  -5  10   7       67.75       30.01     14.74 o 
  -4  10   7      102.86       80.36     16.57 o 
  -3  10   7      480.53      418.16     18.68 o 
  -2  10   7      359.41      315.18     16.28 o 
  -1  10   7      102.69       94.41     12.23 o 
   0  10   7        3.52       -7.72      7.82 o 
   1  10   7      139.44      153.09     15.95 o 
   2  10   7      435.26      434.21     31.35 o 
   3  10   7       15.23        6.33     14.08 o 
   4  10   7       44.12       23.41     16.29 o 
   5  10   7        7.36       10.07     15.29 o 
   6  10   7       88.79       61.11     21.66 o 
  -7  11   7      166.45      231.87     39.44 o 
  -6  11   7        5.35        4.28     19.94 o 
  -5  11   7        0.34        0.32     12.75 o 
  -4  11   7      436.70      412.00     23.52 o 
  -3  11   7       30.14        5.38      9.71 o 
  -2  11   7      206.65      182.32     28.67 o 
  -1  11   7      448.73      388.02     17.63 o 
   0  11   7      868.52      922.30     26.28 o 
   1  11   7      422.68      397.27     31.35 o 
   2  11   7       28.64       37.79     15.51 o 
   3  11   7      270.78      302.53     32.22 o 
   4  11   7      100.63       99.92     20.97 o 
   5  11   7       12.69       -5.79     15.85 o 
   6  11   7      126.29       85.50     30.34 o 
  -7  12   7       42.37       18.34     26.99 o 
  -6  12   7       20.49       -2.15     21.60 o 
  -5  12   7        3.61       -5.45     18.25 o 
  -4  12   7       38.90       21.52     13.10 o 
  -3  12   7        3.48       -9.19      9.11 o 
  -2  12   7      264.54      297.32     50.22 o 
  -1  12   7       17.99       13.21      9.29 o 
   0  12   7      192.02      257.15     30.55 o 
   1  12   7      197.23      203.19     22.13 o 
   2  12   7      420.03      445.13     25.33 o 
   3  12   7       20.47       34.42     15.92 o 
   4  12   7      129.36       88.19     20.89 o 
   5  12   7       98.34      117.63     24.34 o 
   6  12   7       75.24       72.32     29.59 o 
  -7  13   7      105.44      118.13     33.05 o 
  -6  13   7       98.26      124.23     33.75 o 
  -5  13   7       48.03       45.00     22.73 o 
  -4  13   7      150.56      144.08     26.60 o 
  -3  13   7      173.45      131.66     16.07 o 
  -2  13   7      537.76      497.31     21.11 o 
  -1  13   7      481.39      445.26     23.20 o 
   0  13   7      426.13      449.49     33.19 o 
   1  13   7       39.97       26.05     14.00 o 
   2  13   7        1.82      -15.79     12.88 o 
   3  13   7        0.63      -14.96     13.83 o 
   4  13   7       26.05        3.42     16.74 o 
   5  13   7        3.59       -7.87     15.74 o 
  -6  14   7       21.93       19.75     24.69 o 
  -5  14   7       99.19       84.45     26.26 o 
  -4  14   7        3.50        8.43     13.85 o 
  -3  14   7       46.13       36.47     12.10 o 
  -2  14   7       59.88       60.95     13.15 o 
  -1  14   7       13.40      -15.56     19.32 o 
   0  14   7      193.02      181.04     27.88 o 
   1  14   7       58.42       38.44     15.06 o 
   2  14   7        1.14        1.24     14.97 o 
   3  14   7       56.96       67.34     18.47 o 
   4  14   7       51.06       32.49     18.62 o 
   5  14   7        8.62      -24.19     16.68 o 
  -6  15   7      307.61      416.62     70.41 o 
  -5  15   7      417.70      476.37     42.20 o 
  -4  15   7       55.04       56.75     17.04 o 
  -3  15   7       56.21       44.04     15.73 o 
  -2  15   7      191.46      171.80     18.59 o 
  -1  15   7        2.00      -11.08     15.00 o 
   0  15   7       27.62       19.61     19.99 o 
   1  15   7        6.52      -13.86     13.49 o 
   2  15   7        0.41       13.75     16.62 o 
   3  15   7      533.48      584.58     35.19 o 
   4  15   7      192.76      206.63     28.61 o 
  -5  16   7        3.69       -0.74     22.21 o 
  -4  16   7      333.91      373.37     38.45 o 
  -3  16   7      113.41      117.29     20.98 o 
  -2  16   7       28.88       26.12     14.23 o 
  -1  16   7       37.54       35.33     30.17 o 
   0  16   7      317.38      361.24     46.25 o 
   1  16   7        3.63        9.81     18.80 o 
   2  16   7      215.76      298.16     29.75 o 
   3  16   7      117.42      151.53     26.71 o 
   4  16   7      115.28      158.94     28.68 o 
  -5  17   7       23.97       15.52     23.98 o 
  -4  17   7       39.38       10.80     16.39 o 
  -3  17   7       22.88       19.45     25.87 o 
  -2  17   7      192.69      205.55     28.86 o 
  -1  17   7       17.21        2.09     20.17 o 
   0  17   7        6.38        7.19     18.90 o 
   1  17   7        0.57       -0.79     21.40 o 
   2  17   7      132.67      162.27     26.97 o 
   3  17   7        2.70        5.73     18.61 o 
  -4  18   7       21.29       31.28     17.48 o 
  -3  18   7        4.27        7.27     17.89 o 
  -2  18   7        4.91       15.28     25.44 o 
  -1  18   7        9.37        1.44     26.13 o 
   0  18   7       28.46       37.39     22.25 o 
   1  18   7        5.08        5.07     21.97 o 
   2  18   7       34.30       19.56     19.91 o 
  -2  19   7       58.89       33.03     30.68 o 
  -1  19   7        3.14       -1.12     27.26 o 
   0  19   7      111.77      164.20     33.58 o 
   1  19   7      246.17      386.14     46.21 o 
  -8   0   8      164.93      208.58     47.72 o 
  -7   0   8       38.77       39.23     27.58 o 
  -6   0   8        7.35      -12.34     19.51 o 
  -5   0   8      385.33      376.33     39.49 o 
  -4   0   8       70.56       52.11     23.67 o 
  -3   0   8      306.42      326.58     42.33 o 
  -2   0   8        1.62       -7.05     14.64 o 
  -1   0   8       32.43       28.43     18.22 o 
   0   0   8      561.70      631.95     30.03 o 
   1   0   8      199.13      168.18     21.92 o 
   2   0   8       82.61       74.03     18.69 o 
   3   0   8      484.32      484.63     29.91 o 
   4   0   8       26.13        2.05     13.98 o 
   5   0   8       35.46       22.20     17.94 o 
   6   0   8       88.59       64.66     22.37 o 
   7   0   8       22.11       26.93     33.61 o 
  -8   1   8      121.59      116.37     28.02 o 
  -7   1   8        6.17       14.76     16.51 o 
  -6   1   8       46.34       37.52     17.33 o 
  -5   1   8       11.06       -6.09     12.90 o 
  -4   1   8       10.56      -15.86     11.57 o 
  -3   1   8      769.60      739.68     34.81 o 
  -2   1   8     1448.18     1527.46     48.56 o 
  -1   1   8      555.78      566.73     45.80 o 
   0   1   8      856.23      907.30     24.73 o 
   1   1   8        1.34        0.34      7.53 o 
   2   1   8      230.93      259.68     24.79 o 
   3   1   8       12.42        3.85      9.30 o 
   4   1   8       29.91        3.79     10.62 o 
   5   1   8        0.30       -4.69     11.38 o 
   6   1   8       34.07       25.53     19.68 o 
   7   1   8       21.21       25.03     24.04 o 
  -8   2   8       78.87       79.35     25.94 o 
  -7   2   8       31.13       15.19     17.99 o 
  -6   2   8      492.00      452.84     31.86 o 
  -5   2   8      341.76      371.20     30.36 o 
  -4   2   8     1575.62     1592.56     71.50 o 
  -3   2   8     1627.88     1697.03     74.68 o 
  -2   2   8      282.62      287.99     24.16 o 
  -1   2   8      618.80      660.87     30.78 o 
   0   2   8      158.36      172.97     26.95 o 
   1   2   8       22.63       36.11      9.67 o 
   2   2   8      141.82      156.55     16.19 o 
   3   2   8        1.47      -10.31      7.93 o 
   4   2   8      109.57      138.19     20.08 o 
   5   2   8       27.50       16.48     12.29 o 
   6   2   8        5.05       10.78     15.65 o 
   7   2   8       50.87       36.11     20.67 o 
  -8   3   8       28.20       38.05     29.79 o 
  -7   3   8        1.02       -4.65     16.35 o 
  -6   3   8      374.03      402.14     37.91 o 
  -5   3   8      427.43      361.83     27.48 o 
  -4   3   8      631.73      668.78     34.70 o 
  -3   3   8     2880.53     2972.75     75.01 o 
  -2   3   8       63.61       39.93     14.08 o 
  -1   3   8      157.13      163.74     31.16 o 
   0   3   8      776.01      820.15     27.75 o 
   1   3   8      194.16      252.29     18.43 o 
   2   3   8       85.68      101.76     13.93 o 
   3   3   8        7.25       13.94     10.01 o 
   4   3   8       38.00       40.93     12.38 o 
   5   3   8        0.36      -18.73     12.49 o 
   6   3   8        0.10      -10.22     15.73 o 
   7   3   8        9.03      -11.01     18.77 o 
  -8   4   8       22.10       16.94     23.57 o 
  -7   4   8       98.70      136.17     51.01 o 
  -6   4   8       10.42       -3.36     14.19 o 
  -5   4   8      265.49      280.39     31.46 o 
  -4   4   8      824.08      820.35     38.77 o 
  -3   4   8      261.64      230.15     26.52 o 
  -2   4   8       40.52       44.04     14.62 o 
  -1   4   8       81.84       93.04     19.50 o 
   0   4   8      428.99      435.14     20.92 o 
   1   4   8      341.39      315.36     16.07 o 
   2   4   8      162.25      188.76     17.34 o 
   3   4   8      292.60      329.63     23.21 o 
   4   4   8       19.35        0.72     10.60 o 
   5   4   8        0.37      -16.43     12.48 o 
   6   4   8        1.51       -2.60     15.89 o 
   7   4   8       30.12        1.05     18.52 o 
  -8   5   8        2.96       10.38     19.80 o 
  -7   5   8       76.73       70.17     22.64 o 
  -6   5   8        2.24      -13.31     13.66 o 
  -5   5   8     1402.08     1318.59     51.37 o 
  -4   5   8        0.10      -13.26     11.49 o 
  -3   5   8        0.93       -3.64     23.09 o 
  -2   5   8     1602.51     1590.25     52.85 o 
  -1   5   8       39.15       25.81      9.42 o 
   0   5   8       21.07       21.12     10.43 o 
   1   5   8       42.00       46.92     10.56 o 
   2   5   8       32.45       46.91     11.68 o 
   3   5   8       84.43       74.72     14.24 o 
   4   5   8      269.38      305.76     29.18 o 
   5   5   8       46.99       39.27     17.44 o 
   6   5   8        4.48       -6.13     16.01 o 
  -8   6   8       21.10       26.14     18.49 o 
  -7   6   8       11.48       -5.29     16.57 o 
  -6   6   8      443.09      406.96     32.69 o 
  -5   6   8      446.71      447.61     31.18 o 
  -4   6   8       59.42       30.95     15.45 o 
  -3   6   8       66.64       49.20     21.70 o 
  -2   6   8        4.08        0.09      9.29 o 
  -1   6   8       57.31       69.53     13.04 o 
   0   6   8       19.32       21.67     14.25 o 
   1   6   8      380.98      386.34     19.70 o 
   2   6   8      120.84      155.68     28.53 o 
   3   6   8       25.57        7.03     13.84 o 
   4   6   8       68.93       49.38     16.79 o 
   5   6   8        0.31       -6.90     14.88 o 
   6   6   8      115.11      111.25     24.19 o 
  -8   7   8        8.10       17.03     25.48 o 
  -7   7   8      182.01      208.74     27.04 o 
  -6   7   8        0.36      -17.24     12.65 o 
  -5   7   8      895.30      795.05     33.81 o 
  -4   7   8      918.77      829.42     33.19 o 
  -3   7   8       36.30       23.29     11.62 o 
  -2   7   8        5.85      -13.19      8.79 o 
  -1   7   8       68.22       80.65     14.28 o 
   0   7   8      563.96      607.55     25.77 o 
   1   7   8      828.90      830.99     25.92 o 
   2   7   8       23.27       15.33     10.07 o 
   3   7   8        5.01        2.08     13.14 o 
   4   7   8       41.59       -0.13     15.91 o 
   5   7   8        0.00      -14.28     15.42 o 
   6   7   8        0.29      -11.63     14.70 o 
  -8   8   8       26.38       24.69     27.21 o 
  -7   8   8       75.79       82.78     28.15 o 
  -6   8   8      268.14      364.97     42.82 o 
  -5   8   8      692.18      740.45     33.17 o 
  -4   8   8        0.43       -3.11     11.24 o 
  -3   8   8       15.18        5.59     11.59 o 
  -2   8   8       31.83       14.54     11.00 o 
  -1   8   8       37.16       21.15     10.89 o 
   0   8   8        0.95       -1.79      9.67 o 
   1   8   8      338.26      370.46     38.63 o 
   2   8   8      414.64      417.80     24.26 o 
   3   8   8      974.51     1019.03     38.21 o 
   4   8   8        4.25      -13.34     13.83 o 
   5   8   8       69.56       44.22     18.88 o 
   6   8   8      122.54      115.95     24.89 o 
  -7   9   8      121.13      194.84     45.69 o 
  -6   9   8       13.10        6.10     14.82 o 
  -5   9   8       29.66       65.82     16.94 o 
  -4   9   8       75.60       75.55     16.83 o 
  -3   9   8      396.23      383.24     24.86 o 
  -2   9   8       12.52       10.64      9.24 o 
  -1   9   8        0.98       -7.57      9.01 o 
   0   9   8       43.53       51.33     15.01 o 
   1   9   8       26.24       19.35     10.25 o 
   2   9   8       43.28       41.95     14.87 o 
   3   9   8       44.96       28.76     15.82 o 
   4   9   8        3.73        6.57     14.28 o 
   5   9   8       87.35      111.74     22.05 o 
   6   9   8        1.14        0.54     17.96 o 
  -7  10   8      350.05      402.94     55.82 o 
  -6  10   8      332.37      336.70     45.69 o 
  -5  10   8      145.09      112.77     21.83 o 
  -4  10   8        3.94       -5.86     12.42 o 
  -3  10   8      120.41      113.63     27.37 o 
  -2  10   8       48.50       20.89     10.28 o 
  -1  10   8       62.64       56.66     14.91 o 
   0  10   8        1.25       -8.33     10.45 o 
   1  10   8      662.30      623.17     36.43 o 
   2  10   8      602.54      701.00     31.55 o 
   3  10   8       34.41       47.13     17.79 o 
   4  10   8        7.47        6.24     17.34 o 
   5  10   8       82.13       80.51     22.85 o 
  -7  11   8       41.38       16.19     26.71 o 
  -6  11   8       13.58       29.38     23.09 o 
  -5  11   8      381.80      370.09     27.36 o 
  -4  11   8       80.10       62.90     16.47 o 
  -3  11   8       41.18       20.15     13.11 o 
  -2  11   8      595.09      527.88     21.88 o 
  -1  11   8        7.17       -1.87     11.18 o 
   0  11   8      179.93      219.17     21.98 o 
   1  11   8       42.58       29.70     18.25 o 
   2  11   8        0.08        6.60     13.92 o 
   3  11   8        0.09       -1.28     16.10 o 
   4  11   8      153.62      173.64     26.83 o 
   5  11   8        2.53      -14.87     16.81 o 
  -6  12   8       40.54       28.11     24.22 o 
  -5  12   8       18.62       14.51     19.11 o 
  -4  12   8       76.74       91.83     22.29 o 
  -3  12   8       14.51        6.75     12.20 o 
  -2  12   8      343.89      337.74     22.30 o 
  -1  12   8      219.78      251.82     24.66 o 
   0  12   8      633.47      642.55     57.48 o 
   1  12   8       41.99       37.38     19.53 o 
   2  12   8       30.28        4.41     15.76 o 
   3  12   8       72.12       77.99     21.46 o 
   4  12   8      215.25      203.68     28.80 o 
   5  12   8       89.88       73.10     21.40 o 
  -6  13   8       31.99       35.90     26.45 o 
  -5  13   8       19.02        4.51     21.05 o 
  -4  13   8        0.64       -4.53     12.85 o 
  -3  13   8       93.40       67.78     16.29 o 
  -2  13   8      171.15      229.55     23.83 o 
  -1  13   8       15.00       32.46     20.14 o 
   0  13   8       13.33        8.84     17.22 o 
   1  13   8      123.54      107.69     32.49 o 
   2  13   8       48.96       46.45     17.65 o 
   3  13   8      337.47      383.31     64.74 o 
   4  13   8       10.38       25.04     21.23 o 
  -5  14   8       79.07       44.70     24.95 o 
  -4  14   8       56.05       40.91     36.50 o 
  -3  14   8       79.24       84.79     18.10 o 
  -2  14   8       13.14       -4.07     12.98 o 
  -1  14   8        8.45       -4.20     16.21 o 
   0  14   8       39.69       53.58     22.49 o 
   1  14   8      187.87      258.24     35.93 o 
   2  14   8        2.65       -6.08     20.84 o 
   3  14   8      195.11      262.62     30.28 o 
   4  14   8        0.08       -6.43     17.57 o 
  -5  15   8      206.45      155.47     32.40 o 
  -4  15   8       28.41        7.26     19.34 o 
  -3  15   8        1.17       -8.27     16.48 o 
  -2  15   8      105.29      110.43     41.23 o 
  -1  15   8        0.57       -1.78     17.08 o 
   0  15   8        0.02      -11.32     18.79 o 
   1  15   8       20.53        6.98     21.61 o 
   2  15   8       15.57       13.39     22.47 o 
   3  15   8      158.37      204.18     30.17 o 
  -4  16   8       45.69       62.11     24.27 o 
  -3  16   8       58.75       71.78     22.82 o 
  -2  16   8       20.53       19.27     19.78 o 
  -1  16   8       19.76       21.53     20.14 o 
   0  16   8       10.73        4.17     20.09 o 
   1  16   8        5.14      -16.10     19.02 o 
   2  16   8       34.34       26.40     24.54 o 
   3  16   8       20.53        2.13     19.63 o 
  -3  17   8       88.97       91.17     36.18 o 
  -2  17   8      101.80       91.33     36.45 o 
  -1  17   8       48.90       51.01     25.12 o 
   0  17   8        2.39       13.97     20.33 o 
   1  17   8        0.59       -3.18     21.92 o 
   2  17   8       70.66       89.69     31.11 o 
  -2  18   8       13.69        5.34     31.85 o 
  -1  18   8       33.78       26.86     23.68 o 
   0  18   8       86.94      163.89     32.72 o 
  -8   1   9        1.20        2.80     19.69 o 
  -7   1   9       77.42       87.18     24.06 o 
  -6   1   9       78.49       90.34     22.94 o 
  -5   1   9        3.78       -9.20     13.36 o 
  -4   1   9        0.05      -13.04     11.84 o 
  -3   1   9        9.59        4.62     13.21 o 
  -2   1   9     1321.09     1300.59     47.60 o 
  -1   1   9     1156.83     1148.57     47.62 o 
   0   1   9      118.40       97.37     19.69 o 
   1   1   9        6.75       -5.75      8.88 o 
   2   1   9      649.09      675.71     24.94 o 
   3   1   9      117.01      106.59     17.94 o 
   4   1   9       75.32       61.14     14.95 o 
   5   1   9       27.11       14.41     13.26 o 
   6   1   9       16.15      -16.30     15.90 o 
  -8   2   9      156.45      219.77     36.02 o 
  -7   2   9        2.60      -17.33     16.01 o 
  -6   2   9       51.76       51.26     19.56 o 
  -5   2   9        1.31       -4.22     14.40 o 
  -4   2   9       39.49       30.54     17.15 o 
  -3   2   9        9.21       10.87     14.18 o 
  -2   2   9      698.28      693.81     34.46 o 
  -1   2   9      432.01      424.83     27.02 o 
   0   2   9      100.87       89.03     18.99 o 
   1   2   9      170.74      184.46     20.45 o 
   2   2   9       21.67       10.43     10.87 o 
   3   2   9       26.18       24.94     11.88 o 
   4   2   9       36.15       22.96     12.03 o 
   5   2   9       50.79       57.11     25.52 o 
   6   2   9       21.24       -2.01     16.40 o 
  -8   3   9       26.91        1.07     20.78 o 
  -7   3   9      412.55      497.84     45.54 o 
  -6   3   9       47.64       84.39     21.97 o 
  -5   3   9      202.97      223.12     29.21 o 
  -4   3   9      471.57      405.72     30.54 o 
  -3   3   9      165.85      161.71     24.28 o 
  -2   3   9     1708.72     1713.03     55.32 o 
  -1   3   9        0.20        9.62     12.50 o 
   0   3   9     1066.26     1024.63     42.59 o 
   1   3   9      236.99      284.58     24.02 o 
   2   3   9      394.76      402.38     20.24 o 
   3   3   9       28.79       39.79     12.59 o 
   4   3   9       10.54        5.01     12.03 o 
   5   3   9       38.99       32.83     20.45 o 
   6   3   9        0.03        6.53     17.73 o 
  -7   4   9        0.00      -10.79     16.77 o 
  -6   4   9      136.09      138.27     42.94 o 
  -5   4   9      132.36      141.52     25.56 o 
  -4   4   9       87.96       77.11     20.69 o 
  -3   4   9      634.90      514.35     31.27 o 
  -2   4   9      199.39      182.06     24.49 o 
  -1   4   9      181.62      236.94     27.11 o 
   0   4   9       72.52       69.04     17.75 o 
   1   4   9       14.69       12.33     10.97 o 
   2   4   9        1.67       -9.76      8.99 o 
   3   4   9       70.66       57.76     14.15 o 
   4   4   9        8.91        1.70     14.49 o 
   5   4   9        6.37      -21.84     14.56 o 
   6   4   9       41.66       21.38     19.48 o 
  -7   5   9       61.43       55.81     22.61 o 
  -6   5   9       30.63       21.53     23.94 o 
  -5   5   9        1.36      -14.12     13.41 o 
  -4   5   9      208.75      220.61     28.17 o 
  -3   5   9      236.99      325.41     84.92 o 
  -2   5   9        3.37       -6.89     12.09 o 
  -1   5   9     1529.33     1520.73    115.99 o 
   0   5   9      360.47      360.32     20.83 o 
   1   5   9       76.88       74.49     15.36 o 
   2   5   9       74.21       49.12     13.12 o 
   3   5   9        3.61        4.70     10.83 o 
   4   5   9       25.53       27.18     16.40 o 
   5   5   9       81.59      106.24     41.59 o 
   6   5   9        9.16       -6.61     17.08 o 
  -7   6   9       38.97       27.72     21.07 o 
  -6   6   9        0.09      -22.38     16.67 o 
  -5   6   9      130.53      128.57     32.89 o 
  -4   6   9       53.04       60.57     19.36 o 
  -3   6   9     3030.61     2776.78    118.83 o 
  -2   6   9      174.84      245.62     27.90 o 
  -1   6   9      236.05      281.03     35.94 o 
   0   6   9      141.41      161.08     22.22 o 
   1   6   9      144.22      181.93     20.70 o 
   2   6   9       65.42       56.12     15.02 o 
   3   6   9       95.74       85.61     23.76 o 
   4   6   9       17.56       27.33     16.51 o 
   5   6   9       77.29       63.04     21.60 o 
  -7   7   9        0.41        6.95     18.32 o 
  -6   7   9       38.94       46.56     18.51 o 
  -5   7   9      212.15      242.62     26.10 o 
  -4   7   9      535.08      530.02     27.80 o 
  -3   7   9      305.62      319.01     25.05 o 
  -2   7   9        0.22       -6.63     12.22 o 
  -1   7   9       37.05       41.77     15.05 o 
   0   7   9      215.66      247.98     27.43 o 
   1   7   9        1.56       -6.72     10.72 o 
   2   7   9        8.70       -2.43     12.66 o 
   3   7   9       34.36       37.77     18.88 o 
   4   7   9       13.63       23.67     17.20 o 
   5   7   9       95.33       94.94     22.82 o 
  -7   8   9       90.69       70.80     22.11 o 
  -6   8   9       17.76        4.26     19.46 o 
  -5   8   9        1.57       -3.33     14.02 o 
  -4   8   9       81.87       74.71     17.91 o 
  -3   8   9       40.58       41.44     14.53 o 
  -2   8   9       40.78       37.05     16.40 o 
  -1   8   9      477.13      424.86     31.74 o 
   0   8   9        1.56      -13.92     12.43 o 
   1   8   9       15.13        0.31     12.07 o 
   2   8   9       59.34       83.67     27.95 o 
   3   8   9        0.03        2.87     14.16 o 
   4   8   9      168.21      154.25     31.07 o 
   5   8   9       16.23       11.50     19.07 o 
  -6   9   9       39.71       19.47     18.85 o 
  -5   9   9        0.54      -10.95     12.54 o 
  -4   9   9        2.95       -2.40     12.20 o 
  -3   9   9        1.68        1.77     12.55 o 
  -2   9   9       58.06       28.24     15.43 o 
  -1   9   9       12.65        9.78     13.89 o 
   0   9   9      170.46      157.09     28.84 o 
   1   9   9       32.71       18.26     19.41 o 
   2   9   9       38.92       20.54     19.28 o 
   3   9   9      633.89      575.25     40.55 o 
   4   9   9       67.53       90.98     27.52 o 
   5   9   9        1.10       -8.82     18.86 o 
  -6  10   9       48.19       17.86     16.99 o 
  -5  10   9       33.13       36.13     15.94 o 
  -4  10   9       30.91       45.87     16.39 o 
  -3  10   9        0.17       -0.43     12.26 o 
  -2  10   9       93.56      112.77     22.36 o 
  -1  10   9      373.41      404.89     37.68 o 
   0  10   9      263.32      262.14     24.03 o 
   1  10   9      144.49      155.43     44.54 o 
   2  10   9      219.93      185.33     32.31 o 
   3  10   9        5.69       17.69     16.92 o 
   4  10   9       17.85        9.39     16.76 o 
  -6  11   9      117.62      105.01     30.83 o 
  -5  11   9      624.24      541.48     30.53 o 
  -4  11   9      244.06      255.01     25.97 o 
  -3  11   9        8.53      -19.97     14.65 o 
  -2  11   9        1.32      -12.76     13.97 o 
  -1  11   9       89.78       91.27     20.15 o 
   0  11   9       91.75       88.01     26.77 o 
   1  11   9        2.28       -1.43     15.82 o 
   2  11   9       19.80       21.16     21.27 o 
   3  11   9       20.33       -3.50     16.37 o 
   4  11   9       86.13       87.35     24.86 o 
  -5  12   9        0.28      -17.41     30.94 o 
  -4  12   9        2.99       -1.22     14.25 o 
  -3  12   9      492.25      486.83     32.46 o 
  -2  12   9      126.21      137.40     24.52 o 
  -1  12   9       36.93       41.74     14.79 o 
   0  12   9        0.23      -17.84     16.18 o 
   1  12   9        0.00        7.57     19.13 o 
   2  12   9        6.10      -20.47     18.64 o 
   3  12   9       10.01        7.64     22.57 o 
   4  12   9       17.17       -3.36     18.93 o 
  -5  13   9        0.18      -11.56     22.14 o 
  -4  13   9       30.60       34.86     23.87 o 
  -3  13   9        4.69       -1.81     16.56 o 
  -2  13   9        1.16        8.57     16.23 o 
  -1  13   9       11.38        0.17     19.45 o 
   0  13   9      125.99      117.74     29.75 o 
   1  13   9       13.30      -23.15     18.98 o 
   2  13   9        4.35       25.44     28.19 o 
   3  13   9       20.76       44.06     26.42 o 
  -4  14   9       18.54        4.49     19.97 o 
  -3  14   9        1.18       -7.87     16.80 o 
  -2  14   9        0.01        1.44     23.57 o 
  -1  14   9        9.20        6.08     19.54 o 
   0  14   9      121.77      141.28     29.59 o 
   1  14   9        7.92        0.16     20.86 o 
   2  14   9       21.69       -5.03     21.65 o 
  -3  15   9       90.52      133.97     26.12 o 
  -2  15   9       30.78       -8.28     26.13 o 
  -1  15   9       40.49       80.86     23.83 o 
   0  15   9       16.81       33.36     22.43 o 
   1  15   9       14.68       30.83     22.11 o 
   2  15   9       46.88      104.31     32.64 o 
  -2  16   9        0.36        3.15     29.18 o 
  -1  16   9       35.26       41.55     25.09 o 
   0  16   9       68.69      104.95     29.05 o 
  -7   0  10       95.92       70.38     36.93 o 
  -6   0  10      174.20      204.79     44.89 o 
  -5   0  10      562.20      540.72     50.34 o 
  -4   0  10      407.66      375.91     40.40 o 
  -3   0  10        8.20      -10.63     19.88 o 
  -2   0  10       48.64       68.14     26.99 o 
  -1   0  10       12.98       21.54     19.88 o 
   0   0  10     1295.82     1309.47     70.49 o 
   1   0  10      184.02      179.99     36.23 o 
   2   0  10      370.26      388.63     41.42 o 
   3   0  10      100.28      107.76     36.77 o 
   4   0  10      378.16      500.04     45.31 o 
   5   0  10       38.89        8.09     26.96 o 
  -7   1  10      162.06      192.21     32.42 o 
  -6   1  10      136.34      178.55     30.06 o 
  -5   1  10        7.79       -4.27     14.01 o 
  -4   1  10       11.66        9.15     14.66 o 
  -3   1  10      268.34      276.20     30.85 o 
  -2   1  10       33.60       38.90     16.31 o 
  -1   1  10       24.83       10.67     13.33 o 
   0   1  10       60.51       57.97     17.91 o 
   1   1  10       39.92       25.35     16.14 o 
   2   1  10        1.73       -9.85     12.23 o 
   3   1  10       21.63       17.56     13.50 o 
   4   1  10       85.46       95.84     18.19 o 
   5   1  10       21.65       20.19     17.95 o 
  -7   2  10       27.05       38.76     22.22 o 
  -6   2  10        2.27       12.01     17.15 o 
  -5   2  10       16.50       -3.23     14.77 o 
  -4   2  10        0.61        3.37     13.53 o 
  -3   2  10       13.96        9.36     14.07 o 
  -2   2  10      135.74      162.88     23.80 o 
  -1   2  10       49.92       42.62     17.56 o 
   0   2  10      652.07      580.55     66.91 o 
   1   2  10        0.77       -6.19     13.75 o 
   2   2  10      310.13      318.83     27.85 o 
   3   2  10        2.47       -0.31     12.32 o 
   4   2  10       29.08        6.72     13.72 o 
   5   2  10        3.52      -10.76     16.60 o 
  -7   3  10        0.23       -8.11     21.96 o 
  -6   3  10       15.18        2.50     16.54 o 
  -5   3  10        1.19        8.15     16.29 o 
  -4   3  10        0.08      -11.72     13.03 o 
  -3   3  10      114.70      134.52     23.43 o 
  -2   3  10      224.34      231.66     35.22 o 
  -1   3  10        8.47        5.52     14.49 o 
   0   3  10      397.80      433.30     28.97 o 
   1   3  10       35.01       19.81     15.41 o 
   2   3  10       87.53      100.66     18.71 o 
   3   3  10       60.95       64.92     15.95 o 
   4   3  10       58.15       19.92     18.19 o 
   5   3  10        5.23       -3.86     17.40 o 
  -7   4  10      202.95      210.18     33.45 o 
  -6   4  10      158.94      173.28     29.91 o 
  -5   4  10       44.16       40.65     20.55 o 
  -4   4  10        6.37        4.11     15.19 o 
  -3   4  10      499.18      492.20     31.80 o 
  -2   4  10       51.51       28.10     16.47 o 
  -1   4  10       53.29       31.53     16.04 o 
   0   4  10       57.27       41.11     16.79 o 
   1   4  10      255.09      252.65     85.00 o 
   2   4  10      362.62      414.25     26.48 o 
   3   4  10        9.57        0.91     13.22 o 
   4   4  10       70.85       70.60     20.57 o 
   5   4  10        1.46       -9.97     17.37 o 
  -6   5  10       13.04        5.85     20.57 o 
  -5   5  10       16.40        1.86     15.88 o 
  -4   5  10      346.76      310.68     35.97 o 
  -3   5  10      194.94      189.39     27.23 o 
  -2   5  10        4.92        8.41     14.62 o 
  -1   5  10      699.13      717.92     64.69 o 
   0   5  10       64.83       62.73     19.56 o 
   1   5  10       55.43       41.35     17.42 o 
   2   5  10       11.93        3.75     13.54 o 
   3   5  10        1.52        1.65     18.69 o 
   4   5  10        2.67        0.98     17.03 o 
  -6   6  10       10.95       -7.27     17.40 o 
  -5   6  10        2.68       -7.72     15.43 o 
  -4   6  10       34.23       26.69     17.54 o 
  -3   6  10       84.70       73.99     20.16 o 
  -2   6  10        8.50        5.70     14.24 o 
  -1   6  10      373.38      376.19     28.59 o 
   0   6  10        7.40        5.26     13.93 o 
   1   6  10      138.26      157.56     21.14 o 
   2   6  10        0.41       -3.88     12.53 o 
   3   6  10        6.09      -11.79     16.17 o 
   4   6  10        1.96        2.17     21.14 o 
  -6   7  10        1.73       -8.35     16.27 o 
  -5   7  10      120.66      102.40     21.56 o 
  -4   7  10       23.61       23.02     14.50 o 
  -3   7  10       44.43       29.62     17.80 o 
  -2   7  10       17.21        5.81     14.59 o 
  -1   7  10      448.12      453.87     30.35 o 
   0   7  10      118.94      132.78     38.93 o 
   1   7  10      452.75      454.70     27.24 o 
   2   7  10       19.71       36.57     21.57 o 
   3   7  10        8.91       -8.04     34.84 o 
   4   7  10        1.83       -6.09     16.76 o 
  -6   8  10       63.97       50.64     21.74 o 
  -5   8  10        1.73        1.93     15.27 o 
  -4   8  10        8.64       -3.93     13.06 o 
  -3   8  10       81.34       97.75     22.83 o 
  -2   8  10      134.78      156.26     26.09 o 
  -1   8  10        0.97      -12.51     14.38 o 
   0   8  10        4.28        8.63     15.40 o 
   1   8  10       79.64       54.40     22.96 o 
   2   8  10      566.92      502.61     36.63 o 
   3   8  10      144.97      156.40     33.50 o 
   4   8  10        8.89       -5.63     19.00 o 
  -5   9  10      158.83      175.54     25.70 o 
  -4   9  10       17.11       13.84     14.59 o 
  -3   9  10       32.52       19.13     16.97 o 
  -2   9  10      176.63      219.99     29.32 o 
  -1   9  10      201.50      229.33     29.46 o 
   0   9  10      329.15      399.18     51.17 o 
   1   9  10      207.38      221.95     34.50 o 
   2   9  10       25.73       15.95     20.95 o 
   3   9  10       48.69       39.89     26.37 o 
  -5  10  10       43.17       26.27     18.05 o 
  -4  10  10       15.73       23.53     18.97 o 
  -3  10  10       50.57       24.92     18.17 o 
  -2  10  10       11.50        6.65     16.03 o 
  -1  10  10       12.99       -2.20     15.41 o 
   0  10  10        1.05       22.02     26.99 o 
   1  10  10      188.17      224.45     51.84 o 
   2  10  10       23.91        7.46     19.84 o 
   3  10  10        0.55       -9.58     22.64 o 
  -5  11  10        3.11        3.23     16.96 o 
  -4  11  10        6.76       -5.97     16.45 o 
  -3  11  10        1.33      -22.31     15.77 o 
  -2  11  10        0.82       -9.53     16.25 o 
  -1  11  10       70.29       56.69     19.42 o 
   0  11  10       10.75      -17.64     24.00 o 
   1  11  10       22.19        1.37     20.47 o 
   2  11  10        3.44       24.39     21.87 o 
   3  11  10        1.12      -11.92     24.63 o 
  -4  12  10       58.73       64.15     23.80 o 
  -3  12  10       24.39       -3.93     31.45 o 
  -2  12  10       16.94       11.98     18.01 o 
  -1  12  10        8.88       31.00     25.92 o 
   0  12  10        5.04       14.75     26.93 o 
   1  12  10        0.04        2.26     21.44 o 
   2  12  10       32.70       18.97     25.21 o 
  -3  13  10      284.45      306.36     37.17 o 
  -2  13  10      211.41      212.22     48.52 o 
  -1  13  10      136.06      154.29     40.56 o 
   0  13  10       24.74        0.32     21.09 o 
   1  13  10       14.08       16.36     23.96 o 
  -2  14  10       57.93       64.66     33.29 o 
  -1  14  10        4.25      -32.28     27.52 o 
   0  14  10        3.50       23.27     25.09 o 
  -6   1  11        4.39        2.55     17.70 o 
  -5   1  11      194.02      231.37     57.48 o 
  -4   1  11      203.87      203.39     82.62 o 
  -3   1  11       60.82       34.37     17.49 o 
  -2   1  11        2.36       11.44     15.00 o 
  -1   1  11       68.94       66.88     20.22 o 
   0   1  11       75.26       65.42     20.27 o 
   1   1  11       45.25       38.84     18.55 o 
   2   1  11      547.66      551.63     36.57 o 
   3   1  11       33.03       22.09     20.63 o 
  -6   2  11        4.36       -5.00     18.21 o 
  -5   2  11       28.60       27.89     20.66 o 
  -4   2  11        0.42      -13.64     14.94 o 
  -3   2  11       55.47       50.69     36.55 o 
  -2   2  11      133.10      158.97     26.42 o 
  -1   2  11      421.79      426.53     30.74 o 
   0   2  11       14.97        3.92     16.31 o 
   1   2  11       60.77       76.67     21.71 o 
   2   2  11       15.98       12.56     17.66 o 
   3   2  11       94.27       67.09     23.65 o 
  -5   3  11      101.74      100.76     25.99 o 
  -4   3  11       89.30      107.88     26.45 o 
  -3   3  11       35.68       22.78     15.91 o 
  -2   3  11       20.40        6.71     15.26 o 
  -1   3  11       63.93       86.50     40.00 o 
   0   3  11      115.15      111.43     23.08 o 
   1   3  11      179.66      181.89     28.69 o 
   2   3  11        7.64       -3.24     17.16 o 
   3   3  11       13.07       -3.96     16.24 o 
  -5   4  11       21.74       14.61     19.15 o 
  -4   4  11        1.47       -7.06     15.34 o 
  -3   4  11       10.42        1.35     16.09 o 
  -2   4  11       59.11       77.59     20.93 o 
  -1   4  11      110.84      126.83     25.14 o 
   0   4  11        0.15       -9.04     13.81 o 
   1   4  11        4.43      -10.33     14.55 o 
   2   4  11       24.86       35.51     19.77 o 
   3   4  11        3.67        5.94     24.34 o 
  -5   5  11      151.99      171.94     30.77 o 
  -4   5  11       40.05       26.84     18.26 o 
  -3   5  11        6.84        2.94     14.87 o 
  -2   5  11       75.57       60.94     20.40 o 
  -1   5  11      137.77      159.25     26.48 o 
   0   5  11       31.42       38.57     18.70 o 
   1   5  11        2.84      -10.92     15.20 o 
   2   5  11       10.46       -9.18     17.03 o 
   3   5  11        4.75        9.92     19.54 o 
  -5   6  11        0.05      -14.04     15.76 o 
  -4   6  11      167.51      168.82     28.83 o 
  -3   6  11       72.45       69.02     21.37 o 
  -2   6  11       65.54       39.83     41.71 o 
  -1   6  11       77.99       89.41     23.49 o 
   0   6  11       29.17       16.50     16.38 o 
   1   6  11      136.25      176.42     45.29 o 
   2   6  11       33.21       59.37     32.23 o 
   3   6  11       41.85       18.15     24.10 o 
  -5   7  11      133.25      141.31     31.16 o 
  -4   7  11      194.46      210.52     32.13 o 
  -3   7  11        0.09      -26.09     21.72 o 
  -2   7  11       55.12       33.52     35.54 o 
  -1   7  11        4.17        3.40     16.06 o 
   0   7  11       32.64       22.00     18.09 o 
   1   7  11      204.86      263.71     32.77 o 
   2   7  11       57.11       60.98     29.93 o 
  -4   8  11      132.87      110.16     26.66 o 
  -3   8  11       39.41       43.22     20.61 o 
  -2   8  11        1.97      -11.66     15.73 o 
  -1   8  11      173.13      201.07     29.15 o 
   0   8  11       38.88       27.36     18.87 o 
   1   8  11      129.85      138.04     40.35 o 
   2   8  11       68.88       34.15     33.77 o 
  -4   9  11        6.50       14.50     18.79 o 
  -3   9  11       44.84       39.85     20.78 o 
  -2   9  11      115.95      145.02     27.53 o 
  -1   9  11       11.99       -5.55     17.72 o 
   0   9  11        0.00       -7.86     25.06 o 
   1   9  11       26.09       24.10     29.45 o 
  -3  10  11       37.83       21.65     19.77 o 
  -2  10  11        3.07      -10.82     16.35 o 
  -1  10  11       10.90       17.48     17.59 o 
   0  10  11       57.87      138.04     42.00 o 
   1  10  11        6.41      -17.10     27.47 o 
  -2  11  11        3.34      -16.84     16.09 o 
  -1  11  11        6.84        3.63     27.79 o 
   0  11  11       50.13       60.98     32.97 o 
  -4   0  12        0.36       -0.16     25.44 o 
  -3   0  12       24.36       72.25     33.88 o 
  -2   0  12       30.22       27.04     26.19 o 
  -1   0  12       37.92        7.27     26.29 o 
   0   0  12      167.97      129.01     38.10 o 
   1   0  12      150.87       81.44     35.86 o 
  -4   1  12        2.36      -23.38     15.99 o 
  -3   1  12      143.58      186.69     30.46 o 
  -2   1  12        8.34       -0.80     18.76 o 
  -1   1  12        2.25       -0.63     16.34 o 
   0   1  12       69.70       74.17     22.54 o 
   1   1  12       97.92      103.88     25.84 o 
  -4   2  12        0.14      -20.07     24.48 o 
  -3   2  12       33.26       43.43     21.41 o 
  -2   2  12        1.15      -13.41     16.35 o 
  -1   2  12       58.53       60.81     21.44 o 
   0   2  12       33.57       15.48     19.23 o 
   1   2  12       20.80        5.09     18.14 o 
  -3   3  12       28.98       31.82     18.98 o 
  -2   3  12       19.31       -0.36     17.46 o 
  -1   3  12       97.83       89.57     24.20 o 
   0   3  12        0.22       -3.85     16.33 o 
   1   3  12       27.76       15.56     19.54 o 
  -3   4  12       20.10       22.36     19.59 o 
  -2   4  12        0.25       -1.37     17.50 o 
  -1   4  12       12.04        3.07     16.68 o 
   0   4  12       26.90       24.47     19.08 o 
   1   4  12       54.86       98.71     35.54 o 
  -3   5  12       82.47       65.35     26.29 o 
  -2   5  12      424.07      494.30     39.62 o 
  -1   5  12       19.47       12.24     17.31 o 
   0   5  12        0.14       -4.61     17.82 o 
  -2   6  12        5.71        6.58     18.71 o 
  -1   6  12       16.49        4.29     18.49 o 
   0   6  12        9.11        1.43     17.58 o 
                                                 
